# Supplementary material for: (5-Hy­droxy-3-methyl-5-phenyl-4,5-dihydro-1H-pyrazol-1-yl)(pyridin-4-yl)methanone monohydrate
Source: Acta Crystallogr Sect E Struct Rep Online. 2010 Dec 24;67(Pt 1):o209. doi: 10.1107/S160053681005275X (PMC3050153; doi:10.1107/S160053681005275X)
Supplement: Supplementary file 1 [file e-67-0o209-sup1.cif]

##############################################################################
###                                                                        ###
###        Electronic paper (Acta Crystallographica Section E)             ###
###                                                                        ###
##############################################################################
#                                                                            #
# This CIF contains the data in a paper accepted for publication in Acta     #
# Crystallographica Section E. It conforms to the requirements of Notes      #
# for Authors for Section E, and has been peer reviewed under the auspices   #
# of the IUCr Commission on Journals.                                        #
#                                                                            #
# Full details of the Crystallographic Information File format               #
# are given in the paper "The Crystallographic Information File (CIF):       #
# a New Standard Archive File for Crystallography" by S. R. Hall, F. H.      #
# Allen and I. D. Brown [Acta Cryst. (1991), A47, 655-685].                  #
#                                                                            #
# The current version of the core CIF dictionary is obtainable from          #
# ftp://ftp.iucr.org/pub/cif_core.dic. The current version number is 2.4.    #
#                                                                            #
# Software is freely available for graphical display of the structure(s) in  #
# this CIF.  For information consult the CIF home page http://www.iucr.org/  #
# cif/home.html                                                              #
#                                                                            #
# This file may be used for bona fide research purposes within the           #
# scientific community so long as proper attribution is given to the journal # 
# article from which it was obtained.                                        #
#                                                                            #
##############################################################################
                                             
data_global
_audit_creation_method     'form.cif (version 2.0)'
_journal_data_validation_number     ?
_journal_date_recd_electronic     2010-12-09
_journal_date_accepted     2010-12-15
_journal_name_full     'Acta Crystallographica, Section E'
_journal_year     2011
_journal_volume     67
_journal_issue      1
_journal_page_first     o209
_journal_page_last     o209
_journal_paper_category     QO
_journal_coeditor_code     LH5187
loop_
    _publ_contact_author_name
    _publ_contact_author_address
    _publ_contact_author_email
    'Prof. Tahir, Muhammad Nawaz'
;
Department of Physics
University of Sargodha
Punjab, Pakistan
;
 'dmntahir_uos@yahoo.com'
    'Kia, Reza'
;
      Department of Chemistry,
      Science and Research Branch,
      Islamic Azad University,
      Tehran,
      Iran
      and X-ray Crystallography Lab.,
      Plasma Physics Research Center,
      Science and Research Branch,
      Islamic Azad University,
      Tehran,
      Iran
;
;
rkia@srbiau.ac.ir, zsrkk@yahoo.com
;
_publ_contact_author_fax     ?
_publ_contact_author_phone     ?
_publ_section_title
;\
(5-Hydroxy-3-methyl-5-phenyl-4,5-dihydro-1<i>H</i>-pyrazol-1-yl)(pyridin-4-yl)\
methanone monohydrate
;
loop_
    _publ_author_name
    _publ_author_address
    'Kargar, Hadi'
;
      Department of Chemistry,
      School of Science,
      Payame Noor University (PNU),
      Ardakan, Yazd,
      Iran
;
    'Kia, Reza'
;
      Department of Chemistry,
      Science and Research Branch,
      Islamic Azad University,
      Tehran,
      Iran
      and
      X-ray Crystallography Lab.,
      Plasma Physics Research Center,
      Science and Research Branch,
      Islamic Azad University,
      Tehran,
      Iran
;
    'Froozandeh, Fatemeh'
;
      Department of Chemistry,
      School of Science,
      Payame Noor University (PNU),
      Ardakan, Yazd,
      Iran
;
    'Hossaini Sadr, Moayad'
;
Department of Chemistry,
Azarbaijan University of Tarbiat Moallem,
Tabriz,
Iran
;
    'Tahir, Muhammad Nawaz'
;
Department of Physics
University of Sargodha
Punjab, Pakistan
;
data_I
_audit_creation_method     SHELXL-97
_chemical_name_systematic
;
(5-Hydroxy-3-methyl-5-phenyl-4,5-dihydro-1<i>H</i>-pyrazol-1-yl)(pyridin-
4-yl)methanone monohydrate
;
_chemical_name_common
;
;
_chemical_formula_moiety     'C16 H15 N3 O2, H2 O'
_chemical_formula_sum     'C16 H17 N3 O3'
_chemical_formula_iupac     'C16 H15 N3 O2, H2 O'
_chemical_formula_weight     299.33
_chemical_melting_point     ?
_symmetry_cell_setting     monoclinic
_symmetry_space_group_name_H-M     'P 21/c'
_symmetry_space_group_name_Hall     '-P 2ybc'
loop_
    _symmetry_equiv_pos_as_xyz
    'x, y, z'
    '-x, y+1/2, -z+1/2'
    '-x, -y, -z'
    'x, -y-1/2, z-1/2'
_cell_length_a     16.9676(10)
_cell_length_b     7.0266(5)
_cell_length_c     12.6135(6)
_cell_angle_alpha     90.00
_cell_angle_beta     93.004(3)
_cell_angle_gamma     90.00
_cell_volume     1501.77(16)
_cell_formula_units_Z     4
_cell_measurement_reflns_used     2540
_cell_measurement_theta_min     2.45
_cell_measurement_theta_max     27.50
_cell_measurement_temperature     296(2)
_exptl_crystal_description     'prism'
_exptl_crystal_colour     'white'
_exptl_crystal_size_max     0.32
_exptl_crystal_size_mid     0.24
_exptl_crystal_size_min     0.18
_exptl_crystal_density_diffrn     1.324
_exptl_crystal_density_meas     ?
_exptl_crystal_density_method     'not measured'
_exptl_crystal_F_000     632
_exptl_absorpt_coefficient_mu     0.093
_exptl_absorpt_correction_type     multi-scan
_exptl_absorpt_process_details     '(<i>SADABS</i>; Bruker, 2005)'
_exptl_absorpt_correction_T_min     0.9708
_exptl_absorpt_correction_T_max     0.9834
_exptl_special_details
;
;
_diffrn_ambient_temperature     296(2)
_diffrn_radiation_type     MoK\a
_diffrn_radiation_wavelength     0.71073
_diffrn_radiation_source     'fine-focus sealed tube'
_diffrn_radiation_monochromator     graphite
_diffrn_measurement_device_type
;
Bruker SMART APEXII CCD area-detector
;
_diffrn_measurement_method     '\f and \w'
_diffrn_detector_area_resol_mean     ?
_diffrn_reflns_number     8525
_diffrn_reflns_av_R_equivalents     0.0382
_diffrn_reflns_av_sigmaI/netI     0.0546
_diffrn_reflns_theta_min     2.40
_diffrn_reflns_theta_max     26.50
_diffrn_reflns_theta_full     26.50
_diffrn_measured_fraction_theta_max     0.987
_diffrn_measured_fraction_theta_full     0.987
_diffrn_reflns_limit_h_min     -18
_diffrn_reflns_limit_h_max     21
_diffrn_reflns_limit_k_min     -7
_diffrn_reflns_limit_k_max     8
_diffrn_reflns_limit_l_min     -15
_diffrn_reflns_limit_l_max     14
_diffrn_standards_number     0
_diffrn_standards_interval_count     .
_diffrn_standards_interval_time     .
_diffrn_standards_decay_%     ?
_refine_special_details
;
 Refinement of F^2^ against ALL reflections.  The weighted R-factor wR and
 goodness of fit S are based on F^2^, conventional R-factors R are based
 on F, with F set to zero for negative F^2^. The threshold expression of
 F^2^ > 2sigma(F^2^) is used only for calculating R-factors(gt) etc. and is
 not relevant to the choice of reflections for refinement.  R-factors based
 on F^2^ are statistically about twice as large as those based on F, and R-
 factors based on ALL data will be even larger.
;
_reflns_number_total     3059
_reflns_number_gt     1916
_reflns_threshold_expression     I>2\s(I)
_refine_ls_structure_factor_coef     Fsqd
_refine_ls_matrix_type     full
_refine_ls_R_factor_all     0.0875
_refine_ls_R_factor_gt     0.0481
_refine_ls_wR_factor_gt     0.1039
_refine_ls_wR_factor_ref     0.1205
_refine_ls_goodness_of_fit_ref     1.025
_refine_ls_restrained_S_all     1.025
_refine_ls_number_reflns     3059
_refine_ls_number_parameters     200
_refine_ls_number_restraints     0
_refine_ls_hydrogen_treatment     constr
_refine_ls_weighting_scheme     calc
_refine_ls_weighting_details
                 'calc w=1/[\s^2^(Fo^2^)+(0.0554P)^2^] where P=(Fo^2^+2Fc^2^)/3'
_atom_sites_solution_hydrogens     geom
_atom_sites_solution_primary     direct
_atom_sites_solution_secondary     difmap
_refine_ls_shift/su_max     0.000
_refine_ls_shift/su_mean     0.000
_refine_diff_density_max     0.146
_refine_diff_density_min     -0.179
_refine_ls_extinction_method     none
_refine_ls_extinction_coef     ?
loop_
    _atom_type_symbol
    _atom_type_description
    _atom_type_scat_dispersion_real
    _atom_type_scat_dispersion_imag
    _atom_type_scat_source
    'C' 'C' 0.0033 0.0016
                         'International Tables Vol C Tables 4.2.6.8 and 6.1.1.4'
    'H' 'H' 0.0000 0.0000
                         'International Tables Vol C Tables 4.2.6.8 and 6.1.1.4'
    'N' 'N' 0.0061 0.0033
                         'International Tables Vol C Tables 4.2.6.8 and 6.1.1.4'
    'O' 'O' 0.0106 0.0060
                         'International Tables Vol C Tables 4.2.6.8 and 6.1.1.4'
_computing_data_collection     'APEX2 (Bruker, 2005)'
_computing_cell_refinement     'SAINT (Bruker, 2005)'
_computing_data_reduction     'SAINT (Bruker, 2005)'
_computing_structure_solution     'SHELXTL (Sheldrick, 2008)'
_computing_structure_refinement     'SHELXTL (Sheldrick, 2008)'
_computing_molecular_graphics
                             'SHELXTL (Sheldrick, 2008) and PLATON (Spek, 2009)'
_computing_publication_material
                             'SHELXTL (Sheldrick, 2008) and PLATON (Spek, 2009)'
loop_
    _atom_site_type_symbol
    _atom_site_label
    _atom_site_fract_x
    _atom_site_fract_y
    _atom_site_fract_z
    _atom_site_U_iso_or_equiv
    _atom_site_adp_type
    _atom_site_calc_flag
    _atom_site_refinement_flags
    _atom_site_occupancy
    _atom_site_disorder_assembly
    _atom_site_disorder_group
    O O1 0.32045(8) 0.3424(2) -0.01490(10) 0.0461(4) Uani d . 1 . .
    H H1 0.2849 0.2478 -0.0322 0.069 Uiso d R 1 . .
    O O2 0.22503(8) 0.70361(19) 0.00147(10) 0.0455(4) Uani d . 1 . .
    O O1W 0.21323(8) 0.4293(2) 0.41563(10) 0.0522(4) Uani d . 1 . .
    H H1W1 0.2123 0.5449 0.4498 0.078 Uiso d R 1 . .
    H H2W1 0.1656 0.3911 0.4143 0.078 Uiso d R 1 . .
    N N1 0.17899(8) 0.3038(2) 0.15669(11) 0.0339(4) Uani d . 1 . .
    N N2 0.22186(8) 0.4400(2) 0.10150(11) 0.0347(4) Uani d . 1 . .
    N N3 -0.05005(9) 0.7733(2) 0.10396(13) 0.0431(4) Uani d . 1 . .
    C C1 0.36077(10) 0.5444(3) 0.12956(14) 0.0370(5) Uani d . 1 . .
    C C2 0.35148(13) 0.6223(3) 0.22873(16) 0.0544(6) Uani d . 1 . .
    H H2 0.3115 0.5788 0.2703 0.065 Uiso calc R 1 . .
    C C3 0.40176(17) 0.7653(4) 0.2661(2) 0.0726(8) Uani d . 1 . .
    H H3A 0.3947 0.8188 0.3323 0.087 Uiso calc R 1 . .
    C C4 0.46131(16) 0.8286(4) 0.2071(3) 0.0770(8) Uani d . 1 . .
    H H4 0.4951 0.9238 0.2333 0.092 Uiso calc R 1 . .
    C C5 0.47118(14) 0.7520(4) 0.1099(2) 0.0726(8) Uani d . 1 . .
    H H5 0.5119 0.7947 0.0694 0.087 Uiso calc R 1 . .
    C C6 0.42080(12) 0.6104(3) 0.07061(17) 0.0521(6) Uani d . 1 . .
    H H6 0.4277 0.5596 0.0036 0.062 Uiso calc R 1 . .
    C C7 0.30659(10) 0.3854(3) 0.09099(13) 0.0359(5) Uani d . 1 . .
    C C8 0.31075(11) 0.2087(3) 0.16286(16) 0.0449(5) Uani d . 1 . .
    H H8A 0.3310 0.1000 0.1255 0.054 Uiso calc R 1 . .
    H H8B 0.3443 0.2320 0.2262 0.054 Uiso calc R 1 . .
    C C9 0.22789(11) 0.1762(3) 0.19037(13) 0.0339(4) Uani d . 1 . .
    C C10 0.20331(12) 0.0106(3) 0.25333(15) 0.0469(5) Uani d . 1 . .
    H H10A 0.1476 0.0176 0.2628 0.070 Uiso calc R 1 . .
    H H10B 0.2314 0.0116 0.3214 0.070 Uiso calc R 1 . .
    H H10C 0.2150 -0.1048 0.2166 0.070 Uiso calc R 1 . .
    C C11 0.18790(11) 0.5957(3) 0.05705(13) 0.0334(4) Uani d . 1 . .
    C C12 0.10340(10) 0.6415(2) 0.07655(13) 0.0297(4) Uani d . 1 . .
    C C13 0.07060(11) 0.6357(3) 0.17484(14) 0.0375(5) Uani d . 1 . .
    H H13 0.0990 0.5858 0.2335 0.045 Uiso calc R 1 . .
    C C14 -0.00432(12) 0.7045(3) 0.18447(15) 0.0430(5) Uani d . 1 . .
    H H14 -0.0247 0.7031 0.2515 0.052 Uiso calc R 1 . .
    C C15 -0.01844(11) 0.7738(3) 0.00927(15) 0.0407(5) Uani d . 1 . .
    H H15 -0.0493 0.8176 -0.0488 0.049 Uiso calc R 1 . .
    C C16 0.05681(11) 0.7135(3) -0.00760(14) 0.0361(5) Uani d . 1 . .
    H H16 0.0764 0.7210 -0.0750 0.043 Uiso calc R 1 . .
loop_
    _atom_site_aniso_label
    _atom_site_aniso_U_11
    _atom_site_aniso_U_22
    _atom_site_aniso_U_33
    _atom_site_aniso_U_12
    _atom_site_aniso_U_13
    _atom_site_aniso_U_23
    O1 0.0399(8) 0.0500(9) 0.0490(8) -0.0025(7) 0.0074(6) -0.0062(7)
    O2 0.0370(8) 0.0445(9) 0.0556(8) 0.0018(7) 0.0082(6) 0.0166(7)
    O1W 0.0428(8) 0.0447(9) 0.0690(9) -0.0001(7) 0.0023(6) -0.0063(7)
    N1 0.0297(9) 0.0353(9) 0.0368(8) -0.0024(8) 0.0008(7) 0.0024(7)
    N2 0.0240(8) 0.0362(9) 0.0438(8) 0.0016(7) 0.0022(6) 0.0106(7)
    N3 0.0319(9) 0.0421(10) 0.0553(11) 0.0033(8) 0.0027(8) -0.0013(8)
    C1 0.0274(10) 0.0373(11) 0.0457(11) 0.0028(9) -0.0031(8) 0.0043(9)
    C2 0.0458(13) 0.0606(16) 0.0564(13) 0.0085(12) -0.0017(10) -0.0066(11)
    C3 0.0676(18) 0.0689(19) 0.0786(17) 0.0129(16) -0.0232(14) -0.0247(14)
    C4 0.0537(17) 0.0506(17) 0.123(2) -0.0011(14) -0.0303(16) -0.0094(16)
    C5 0.0484(15) 0.0663(19) 0.102(2) -0.0183(14) -0.0027(14) 0.0144(16)
    C6 0.0413(12) 0.0551(15) 0.0598(13) -0.0080(11) 0.0028(10) 0.0046(11)
    C7 0.0253(10) 0.0393(12) 0.0434(11) 0.0041(9) 0.0048(8) 0.0036(9)
    C8 0.0352(11) 0.0387(12) 0.0605(12) 0.0049(10) 0.0006(9) 0.0118(10)
    C9 0.0355(11) 0.0314(11) 0.0345(9) 0.0005(9) 0.0000(8) -0.0005(8)
    C10 0.0472(12) 0.0370(12) 0.0567(12) 0.0009(11) 0.0055(9) 0.0069(10)
    C11 0.0294(10) 0.0355(11) 0.0349(10) 0.0017(9) -0.0009(8) 0.0008(9)
    C12 0.0289(10) 0.0249(10) 0.0351(10) -0.0014(8) 0.0004(8) -0.0009(8)
    C13 0.0348(11) 0.0420(12) 0.0355(10) 0.0022(10) -0.0015(8) 0.0012(9)
    C14 0.0381(12) 0.0480(13) 0.0431(11) -0.0005(10) 0.0053(9) -0.0035(9)
    C15 0.0343(11) 0.0386(12) 0.0480(12) 0.0020(10) -0.0095(9) 0.0048(9)
    C16 0.0363(11) 0.0358(11) 0.0360(10) 0.0017(9) -0.0013(8) 0.0013(8)
_geom_special_details
;
 All esds (except the esd in the dihedral angle between two l.s. planes)
 are estimated using the full covariance matrix.  The cell esds are taken
 into account individually in the estimation of esds in distances, angles
 and torsion angles; correlations between esds in cell parameters are only
 used when they are defined by crystal symmetry.  An approximate (isotropic)
 treatment of cell esds is used for estimating esds involving l.s. planes.
;
loop_
    _geom_bond_atom_site_label_1
    _geom_bond_atom_site_label_2
    _geom_bond_site_symmetry_2
    _geom_bond_distance
    _geom_bond_publ_flag
    O1 C7 . 1.401(2) ?
    O1 H1 . 0.9166 ?
    O2 C11 . 1.229(2) ?
    O1W H1W1 . 0.9200 ?
    O1W H2W1 . 0.8517 ?
    N1 C9 . 1.279(2) ?
    N1 N2 . 1.408(2) ?
    N2 C11 . 1.345(2) ?
    N2 C7 . 1.501(2) ?
    N3 C15 . 1.334(2) ?
    N3 C14 . 1.336(2) ?
    C1 C6 . 1.373(3) ?
    C1 C2 . 1.382(3) ?
    C1 C7 . 1.511(3) ?
    C2 C3 . 1.384(3) ?
    C2 H2 . 0.9300 ?
    C3 C4 . 1.360(4) ?
    C3 H3A . 0.9300 ?
    C4 C5 . 1.358(4) ?
    C4 H4 . 0.9300 ?
    C5 C6 . 1.386(3) ?
    C5 H5 . 0.9300 ?
    C6 H6 . 0.9300 ?
    C7 C8 . 1.536(3) ?
    C8 C9 . 1.483(3) ?
    C8 H8A . 0.9700 ?
    C8 H8B . 0.9700 ?
    C9 C10 . 1.481(3) ?
    C10 H10A . 0.9600 ?
    C10 H10B . 0.9600 ?
    C10 H10C . 0.9600 ?
    C11 C12 . 1.502(2) ?
    C12 C16 . 1.386(2) ?
    C12 C13 . 1.386(2) ?
    C13 C14 . 1.371(3) ?
    C13 H13 . 0.9300 ?
    C14 H14 . 0.9300 ?
    C15 C16 . 1.372(3) ?
    C15 H15 . 0.9300 ?
    C16 H16 . 0.9300 ?
loop_
    _geom_angle_atom_site_label_1
    _geom_angle_atom_site_label_2
    _geom_angle_atom_site_label_3
    _geom_angle_site_symmetry_1
    _geom_angle_site_symmetry_3
    _geom_angle
    _geom_angle_publ_flag
    C7 O1 H1 . . 104.0 ?
    H1W1 O1W H2W1 . . 104.4 ?
    C9 N1 N2 . . 107.33(14) ?
    C11 N2 N1 . . 122.54(15) ?
    C11 N2 C7 . . 124.25(15) ?
    N1 N2 C7 . . 113.06(13) ?
    C15 N3 C14 . . 115.90(17) ?
    C6 C1 C2 . . 118.6(2) ?
    C6 C1 C7 . . 122.12(17) ?
    C2 C1 C7 . . 119.22(17) ?
    C1 C2 C3 . . 119.9(2) ?
    C1 C2 H2 . . 120.1 ?
    C3 C2 H2 . . 120.1 ?
    C4 C3 C2 . . 120.9(2) ?
    C4 C3 H3A . . 119.5 ?
    C2 C3 H3A . . 119.5 ?
    C5 C4 C3 . . 119.6(2) ?
    C5 C4 H4 . . 120.2 ?
    C3 C4 H4 . . 120.2 ?
    C4 C5 C6 . . 120.3(2) ?
    C4 C5 H5 . . 119.9 ?
    C6 C5 H5 . . 119.9 ?
    C1 C6 C5 . . 120.7(2) ?
    C1 C6 H6 . . 119.7 ?
    C5 C6 H6 . . 119.7 ?
    O1 C7 N2 . . 110.42(13) ?
    O1 C7 C1 . . 109.67(14) ?
    N2 C7 C1 . . 110.60(15) ?
    O1 C7 C8 . . 112.56(16) ?
    N2 C7 C8 . . 99.74(14) ?
    C1 C7 C8 . . 113.51(15) ?
    C9 C8 C7 . . 104.34(15) ?
    C9 C8 H8A . . 110.9 ?
    C7 C8 H8A . . 110.9 ?
    C9 C8 H8B . . 110.9 ?
    C7 C8 H8B . . 110.9 ?
    H8A C8 H8B . . 108.9 ?
    N1 C9 C10 . . 122.21(17) ?
    N1 C9 C8 . . 114.87(16) ?
    C10 C9 C8 . . 122.91(17) ?
    C9 C10 H10A . . 109.5 ?
    C9 C10 H10B . . 109.5 ?
    H10A C10 H10B . . 109.5 ?
    C9 C10 H10C . . 109.5 ?
    H10A C10 H10C . . 109.5 ?
    H10B C10 H10C . . 109.5 ?
    O2 C11 N2 . . 121.24(17) ?
    O2 C11 C12 . . 118.90(16) ?
    N2 C11 C12 . . 119.85(16) ?
    C16 C12 C13 . . 117.15(17) ?
    C16 C12 C11 . . 117.65(15) ?
    C13 C12 C11 . . 124.86(16) ?
    C14 C13 C12 . . 119.10(17) ?
    C14 C13 H13 . . 120.4 ?
    C12 C13 H13 . . 120.4 ?
    N3 C14 C13 . . 124.36(18) ?
    N3 C14 H14 . . 117.8 ?
    C13 C14 H14 . . 117.8 ?
    N3 C15 C16 . . 123.97(17) ?
    N3 C15 H15 . . 118.0 ?
    C16 C15 H15 . . 118.0 ?
    C15 C16 C12 . . 119.47(17) ?
    C15 C16 H16 . . 120.3 ?
    C12 C16 H16 . . 120.3 ?
loop_
    _geom_torsion_atom_site_label_1
    _geom_torsion_atom_site_label_2
    _geom_torsion_atom_site_label_3
    _geom_torsion_atom_site_label_4
    _geom_torsion_site_symmetry_1
    _geom_torsion_site_symmetry_2
    _geom_torsion_site_symmetry_3
    _geom_torsion_site_symmetry_4
    _geom_torsion
    _geom_torsion_publ_flag
    C9 N1 N2 C11 . . . . -179.02(16) ?
    C9 N1 N2 C7 . . . . 5.31(18) ?
    C6 C1 C2 C3 . . . . 0.6(3) ?
    C7 C1 C2 C3 . . . . 178.63(19) ?
    C1 C2 C3 C4 . . . . -1.1(4) ?
    C2 C3 C4 C5 . . . . 0.7(4) ?
    C3 C4 C5 C6 . . . . 0.2(4) ?
    C2 C1 C6 C5 . . . . 0.2(3) ?
    C7 C1 C6 C5 . . . . -177.7(2) ?
    C4 C5 C6 C1 . . . . -0.6(4) ?
    C11 N2 C7 O1 . . . . -64.9(2) ?
    N1 N2 C7 O1 . . . . 110.71(15) ?
    C11 N2 C7 C1 . . . . 56.7(2) ?
    N1 N2 C7 C1 . . . . -127.72(15) ?
    C11 N2 C7 C8 . . . . 176.49(17) ?
    N1 N2 C7 C8 . . . . -7.92(18) ?
    C6 C1 C7 O1 . . . . -8.6(2) ?
    C2 C1 C7 O1 . . . . 173.52(17) ?
    C6 C1 C7 N2 . . . . -130.57(19) ?
    C2 C1 C7 N2 . . . . 51.5(2) ?
    C6 C1 C7 C8 . . . . 118.3(2) ?
    C2 C1 C7 C8 . . . . -59.6(2) ?
    O1 C7 C8 C9 . . . . -109.82(17) ?
    N2 C7 C8 C9 . . . . 7.23(18) ?
    C1 C7 C8 C9 . . . . 124.87(16) ?
    N2 N1 C9 C10 . . . . 179.31(16) ?
    N2 N1 C9 C8 . . . . 0.2(2) ?
    C7 C8 C9 N1 . . . . -5.2(2) ?
    C7 C8 C9 C10 . . . . 175.69(17) ?
    N1 N2 C11 O2 . . . . -173.53(15) ?
    C7 N2 C11 O2 . . . . 1.7(3) ?
    N1 N2 C11 C12 . . . . 7.4(2) ?
    C7 N2 C11 C12 . . . . -177.38(15) ?
    O2 C11 C12 C16 . . . . 39.6(2) ?
    N2 C11 C12 C16 . . . . -141.39(18) ?
    O2 C11 C12 C13 . . . . -133.48(19) ?
    N2 C11 C12 C13 . . . . 45.6(3) ?
    C16 C12 C13 C14 . . . . -1.5(3) ?
    C11 C12 C13 C14 . . . . 171.52(18) ?
    C15 N3 C14 C13 . . . . -0.4(3) ?
    C12 C13 C14 N3 . . . . 2.0(3) ?
    C14 N3 C15 C16 . . . . -1.7(3) ?
    N3 C15 C16 C12 . . . . 2.1(3) ?
    C13 C12 C16 C15 . . . . -0.4(3) ?
    C11 C12 C16 C15 . . . . -173.97(17) ?
loop_
    _geom_hbond_atom_site_label_D
    _geom_hbond_atom_site_label_H
    _geom_hbond_atom_site_label_A
    _geom_hbond_site_symmetry_A
    _geom_hbond_distance_DH
    _geom_hbond_distance_HA
    _geom_hbond_distance_DA
    _geom_hbond_angle_DHA
    _geom_hbond_publ_flag
    O1 H1 O1W 4_565 0.92 1.84 2.7490(19) 172.6 y
    O1W H1W1 O2 4_576 0.92 1.89 2.8003(19) 169.0 y
    O1W H2W1 N3 2_545 0.85 2.13 2.976(2) 173.2 y
