# Supplementary material for: (5-Hy­droxy-3-methyl-5-phenyl-4,5-dihydro-1H-pyrazol-1-yl)(pyridin-4-yl)methanone monohydrate
Source: Acta Crystallogr Sect E Struct Rep Online. 2010 Dec 24;67(Pt 1):o209. doi: 10.1107/S160053681005275X (PMC3050153; doi:10.1107/S160053681005275X)
Supplement: Supplementary file 2 [file e-67-0o209-Isup2.hkl]

# 
# h,k,l, Fc-squared, Fo-squared, sigma(Fo-squared) and status flag 
# 
data_I
_shelx_title ' IRIB in P2(1)/c' 
_shelx_refln_list_code          4 
_shelx_F_calc_maximum      163.25 
_exptl_crystal_F_000       632.00 
_reflns_d_resolution_high  0.7965 
 
loop_ 
 _symmetry_equiv_pos_as_xyz 
 'x, y, z' 
 '-x, y+1/2, -z+1/2' 
 '-x, -y, -z' 
 'x, -y-1/2, z-1/2' 
 
_cell_length_a    16.9676 
_cell_length_b     7.0266 
_cell_length_c    12.6135 
_cell_angle_alpha  90.000 
_cell_angle_beta   93.004 
_cell_angle_gamma  90.000 
 
_shelx_F_squared_multiplier     1.000 
 
loop_ 
 _refln_index_h 
 _refln_index_k 
 _refln_index_l 
 _refln_F_squared_calc 
 _refln_F_squared_meas 
 _refln_F_squared_sigma 
 _refln_observed_status 
   2   0   0     3187.66     3099.42     40.53 o 
   3   0   0      497.30      450.84      8.24 o 
   4   0   0     4823.90     4286.46     66.70 o 
   5   0   0     6205.53     5908.79    109.67 o 
   6   0   0      529.37      462.35     17.15 o 
   7   0   0     8679.34     9281.35    142.67 o 
   8   0   0     4444.71     4419.46     80.19 o 
   9   0   0     3154.79     3351.47     59.14 o 
  10   0   0      908.36      929.66     48.12 o 
  11   0   0      948.49      977.18     25.26 o 
  12   0   0      224.23      246.48     15.24 o 
  13   0   0      480.90      466.03     17.48 o 
  14   0   0       40.29       33.51      7.29 o 
  15   0   0       10.22        3.27      9.69 o 
  16   0   0        0.00        1.64      5.34 o 
  17   0   0      443.79      372.81     29.07 o 
  18   0   0        6.38        9.08     10.06 o 
  19   0   0      251.92      220.82     28.71 o 
  20   0   0       13.89       10.06     10.30 o 
  21   0   0       45.79       44.90     17.42 o 
   1   1   0      628.55      558.40      7.62 o 
   2   1   0      272.62      281.45      4.58 o 
   3   1   0    11422.96    10413.88    106.59 o 
   4   1   0     4140.13     3891.84     72.14 o 
   5   1   0     1137.43     1142.00     20.32 o 
   6   1   0      108.31      104.70      5.54 o 
   7   1   0     4106.59     4362.02     90.02 o 
   8   1   0     1425.15     1473.15     26.43 o 
   9   1   0      141.31      136.05      8.38 o 
  10   1   0     1362.07     1531.18     30.98 o 
  11   1   0      143.37      172.66      8.55 o 
  12   1   0        8.36        6.92      2.95 o 
  13   1   0       77.83       78.79      6.58 o 
  14   1   0      318.90      310.64     13.08 o 
  15   1   0      140.58      176.87     12.47 o 
  16   1   0       14.86       22.41      5.22 o 
  17   1   0       56.51       43.69      7.10 o 
  18   1   0       38.16       35.09      9.05 o 
  19   1   0       37.86       23.44      8.96 o 
  20   1   0        1.37        5.55      6.41 o 
  21   1   0        4.22        3.26      8.32 o 
   0   2   0    11883.02    10785.45    195.91 o 
   1   2   0     1043.28     1002.27     16.98 o 
   2   2   0     7015.43     6530.09     86.34 o 
   3   2   0     2618.21     2505.06     42.87 o 
   4   2   0     1402.74     1288.30     21.44 o 
   5   2   0      287.07      289.95      8.39 o 
   6   2   0       88.70       73.87      5.96 o 
   7   2   0      396.54      383.83     12.87 o 
   8   2   0      132.09      141.75      9.12 o 
   9   2   0      215.67      207.56      6.87 o 
  10   2   0       43.66       39.64      5.63 o 
  11   2   0      151.70      164.04     12.36 o 
  12   2   0      103.06       93.65      5.21 o 
  13   2   0      334.27      381.58     12.57 o 
  14   2   0      462.24      515.43     15.32 o 
  15   2   0       16.70        8.14      3.68 o 
  16   2   0       26.94       29.07      8.75 o 
  17   2   0      200.72      225.96     19.92 o 
  18   2   0       59.86       56.22     13.49 o 
  19   2   0        1.16        0.38      7.63 o 
  20   2   0        3.06       14.93      9.02 o 
   1   3   0       31.68       33.88      4.15 o 
   2   3   0        4.69        3.19      1.97 o 
   3   3   0     2144.79     2197.39     36.12 o 
   4   3   0     1162.26     1204.12     42.08 o 
   5   3   0      622.54      667.76     13.58 o 
   6   3   0        5.00        3.08      2.30 o 
   7   3   0      356.84      370.60      8.73 o 
   8   3   0      775.45      804.10     22.03 o 
   9   3   0       11.78       25.41      4.62 o 
  10   3   0      193.87      163.66     14.63 o 
  11   3   0      223.01      201.80     13.17 o 
  12   3   0     1532.96     1559.88     39.81 o 
  13   3   0      127.10      120.80      9.79 o 
  14   3   0       18.42       12.10      4.40 o 
  15   3   0       55.79       64.01     11.39 o 
  16   3   0       32.86       23.04      7.41 o 
  17   3   0      221.73      240.76     21.38 o 
  18   3   0       32.98       39.10     11.65 o 
  19   3   0       12.40       13.21      8.59 o 
  20   3   0        9.81        4.32      8.96 o 
   0   4   0        3.28        2.13      3.00 o 
   1   4   0      205.73      185.44     15.94 o 
   2   4   0      401.99      415.67     10.95 o 
   3   4   0        0.01        0.55      2.29 o 
   4   4   0      726.15      728.12     17.67 o 
   5   4   0      765.68      748.16     16.08 o 
   6   4   0       17.30       20.92      4.14 o 
   7   4   0       14.62       10.19      2.76 o 
   8   4   0      161.37      161.41      8.38 o 
   9   4   0      141.61      140.89     20.11 o 
  10   4   0       53.46       47.54      7.30 o 
  11   4   0       17.08       11.20      4.85 o 
  12   4   0      110.63      127.10     14.86 o 
  13   4   0        3.18        7.09      5.09 o 
  14   4   0        1.55        0.83      5.37 o 
  15   4   0       43.36       32.39     11.78 o 
  16   4   0        7.65       -6.38      9.81 o 
  17   4   0        1.47       -3.93     11.29 o 
  18   4   0       14.96       26.42     10.41 o 
   1   5   0       22.54       19.43      4.23 o 
   2   5   0      700.61      705.44     18.30 o 
   3   5   0       27.31       19.86      3.90 o 
   4   5   0        8.68        8.28      3.17 o 
   5   5   0      314.25      321.99     14.42 o 
   6   5   0      127.38      123.18      6.98 o 
   7   5   0       16.91       11.94      3.45 o 
   8   5   0       58.16       73.09      5.44 o 
   9   5   0        5.83        0.49      4.33 o 
  10   5   0       42.39       40.51      7.73 o 
  11   5   0       23.83       21.83      8.07 o 
  12   5   0       40.43       50.77     11.26 o 
  13   5   0       25.48       14.23      8.83 o 
  14   5   0        0.00      -13.25      9.81 o 
  15   5   0       43.30       36.56     14.72 o 
  16   5   0       12.97        1.23     11.53 o 
  17   5   0       39.30       73.85     18.89 o 
   0   6   0       16.58       19.10      9.08 o 
   1   6   0        0.02        2.52      3.67 o 
   2   6   0       28.72       33.83      5.73 o 
   3   6   0        4.20        0.75      4.01 o 
   4   6   0       12.71       14.35      4.67 o 
   5   6   0      104.48      121.55     12.04 o 
   6   6   0        0.04        0.77      3.76 o 
   7   6   0        0.12       -1.76      3.54 o 
   8   6   0        1.38        6.32      5.95 o 
   9   6   0       40.64       49.81     15.70 o 
  10   6   0        0.47        0.00      8.10 o 
  11   6   0       13.22       19.14     13.25 o 
  12   6   0       13.44       21.35     10.80 o 
  13   6   0       17.19       26.25     14.48 o 
  14   6   0       10.56       30.67     15.21 o 
  15   6   0        2.98        5.40     12.02 o 
   1   7   0      111.96      133.76     15.87 o 
   2   7   0       22.11       27.60      9.54 o 
   3   7   0       19.30        5.12      7.85 o 
   4   7   0      147.91      125.65     25.03 o 
   5   7   0        0.04       -6.67     13.13 o 
   6   7   0       26.48        2.21     11.29 o 
   7   7   0        0.00       11.78     11.53 o 
   8   7   0        9.76        3.19      9.32 o 
   9   7   0       64.69       44.41     16.44 o 
  10   7   0        2.26       -3.93      7.85 o 
  11   7   0        1.22       -1.72     13.25 o 
  12   7   0        0.41       -2.94     12.02 o 
   0   8   0       10.42       18.16     13.74 o 
   1   8   0        0.14      -10.40      9.69 o 
   2   8   0       93.85      114.92     16.13 o 
   3   8   0       27.83       20.97      8.94 o 
   4   8   0       68.79       51.90     12.40 o 
   5   8   0       97.43      104.52     23.06 o 
   6   8   0        3.31        9.08     13.99 o 
   7   8   0       19.73       21.35     15.70 o 
   8   8   0        7.90       -1.47     12.51 o 
 -21   1   1        3.85        0.60      9.19 o 
 -20   1   1        0.35       -5.03      7.98 o 
 -19   1   1       13.40        8.08      8.24 o 
 -18   1   1        0.89        0.61      6.25 o 
 -17   1   1       87.15       74.57     11.71 o 
 -16   1   1       11.42        9.98      5.42 o 
 -15   1   1        8.76        8.37      3.77 o 
 -14   1   1        0.04        2.05      2.84 o 
 -13   1   1       36.16       27.58      4.30 o 
 -12   1   1      221.00      217.95     14.14 o 
 -11   1   1       71.50       55.16      4.81 o 
 -10   1   1        6.44        2.43      3.02 o 
  -9   1   1       12.25       12.95      2.51 o 
  -8   1   1      769.91      833.53     15.54 o 
  -7   1   1       60.57       67.53      4.84 o 
  -6   1   1      351.47      361.06      9.40 o 
  -5   1   1      498.51      471.99     20.11 o 
  -4   1   1        5.01        4.26      1.61 o 
  -3   1   1     1570.83     1492.68     37.95 o 
  -2   1   1      640.99      598.98     10.07 o 
  -1   1   1      835.06      779.27     10.61 o 
   0   1   1     8306.32     7337.92     82.10 o 
   1   1   1     2461.23     2399.71     24.12 o 
   2   1   1      181.68      181.98      3.88 o 
   3   1   1        8.91        5.70      1.09 o 
   4   1   1     2614.68     2625.46     32.19 o 
   5   1   1      158.19      169.23      4.69 o 
   6   1   1      433.41      440.71      8.91 o 
   7   1   1        0.00        0.60      1.32 o 
   8   1   1       21.54       19.68      3.03 o 
   9   1   1      149.65      162.10     10.73 o 
  10   1   1      137.82      131.43      8.38 o 
  11   1   1       48.44       45.99      4.64 o 
  12   1   1        5.83        3.40      2.63 o 
  13   1   1       26.96       24.18      4.16 o 
  14   1   1        9.86        6.16      3.42 o 
  15   1   1      199.98      194.05     10.74 o 
  16   1   1      287.38      295.12     14.17 o 
  17   1   1       23.50        8.16      5.15 o 
  18   1   1       26.55       25.49      9.43 o 
  19   1   1        3.10        6.42      8.48 o 
  20   1   1       30.40       34.51     10.89 o 
  21   1   1        2.09        0.00      9.33 o 
 -20   2   1        1.08        4.59      7.54 o 
 -19   2   1        0.01       -7.96      6.06 o 
 -18   2   1        9.72       12.97      7.78 o 
 -17   2   1       30.64       20.71      7.86 o 
 -16   2   1      131.23      105.13     10.89 o 
 -15   2   1      105.18      120.19      8.89 o 
 -14   2   1      355.73      364.60     23.70 o 
 -13   2   1       25.87       20.44      4.72 o 
 -12   2   1        0.77        1.41      1.80 o 
 -11   2   1       46.28       58.17      8.22 o 
 -10   2   1        2.67        0.79      2.36 o 
  -9   2   1      130.61      137.79     18.24 o 
  -8   2   1      405.76      408.47     17.45 o 
  -7   2   1      131.81      120.96     18.04 o 
  -6   2   1     2046.86     2115.99     39.25 o 
  -5   2   1     1772.63     1758.45     33.12 o 
  -4   2   1        0.09        3.72      2.05 o 
  -3   2   1      124.41      125.07      6.37 o 
  -2   2   1     1444.98     1345.20     34.85 o 
  -1   2   1      179.04      194.60      5.85 o 
   0   2   1      992.80      912.21     13.98 o 
   1   2   1     2617.79     2373.47     34.39 o 
   2   2   1     2351.48     2302.19     33.86 o 
   3   2   1     6921.14     6677.39     87.78 o 
   4   2   1     2780.42     2700.83     38.74 o 
   5   2   1      468.76      469.23     12.70 o 
   6   2   1     1458.55     1494.06     20.87 o 
   7   2   1     1166.95     1306.72     22.32 o 
   8   2   1        1.82        3.94      1.88 o 
   9   2   1       63.74       65.46      4.50 o 
  10   2   1        9.67        9.90      2.36 o 
  11   2   1       32.13       39.92      5.15 o 
  12   2   1      693.70      710.74     22.45 o 
  13   2   1      170.18      168.97     10.39 o 
  14   2   1        7.32        5.57      3.30 o 
  15   2   1       62.80       71.19      7.43 o 
  16   2   1       14.67       11.08      5.11 o 
  17   2   1        6.67        2.92      4.41 o 
  18   2   1        2.61       -6.36      6.38 o 
  19   2   1        0.17       -1.29      6.24 o 
  20   2   1        0.92       -0.22      9.94 o 
 -20   3   1       13.07       19.97      9.77 o 
 -19   3   1        7.08       10.13      8.87 o 
 -18   3   1        6.89        5.40      7.36 o 
 -17   3   1       30.57       10.33      7.01 o 
 -16   3   1       18.24       37.75      9.33 o 
 -15   3   1        3.42        0.12      4.57 o 
 -14   3   1      256.48      240.18     14.04 o 
 -13   3   1        9.56       15.18      4.39 o 
 -12   3   1      485.50      516.78     16.69 o 
 -11   3   1      140.60      142.13     10.95 o 
 -10   3   1        0.35        1.40      3.25 o 
  -9   3   1       64.85       71.59      7.36 o 
  -8   3   1      137.01      119.61      8.83 o 
  -7   3   1        0.01       -0.21      2.39 o 
  -6   3   1       83.13       73.31      6.95 o 
  -5   3   1      617.34      694.13     18.43 o 
  -4   3   1       22.42       28.56      3.46 o 
  -3   3   1      103.43      113.82      8.68 o 
  -2   3   1      147.21      154.51     10.23 o 
  -1   3   1      286.52      287.25      7.84 o 
   0   3   1     2045.56     1938.48     30.97 o 
   1   3   1       41.71       42.40      4.80 o 
   2   3   1     2837.32     2890.20     43.39 o 
   3   3   1      116.95      126.13      6.67 o 
   4   3   1      175.41      185.67      6.57 o 
   5   3   1       32.13       31.16      4.36 o 
   6   3   1      142.89      122.19     11.23 o 
   7   3   1      120.47      116.58      6.13 o 
   8   3   1      744.69      744.21     21.12 o 
   9   3   1      628.38      682.37     20.74 o 
  10   3   1      866.05      965.24     26.30 o 
  11   3   1        1.68       -1.77      2.54 o 
  12   3   1        8.39        6.60      3.66 o 
  13   3   1        0.11       -4.73      3.13 o 
  14   3   1       39.70       39.94      8.02 o 
  15   3   1       14.81       12.05      6.26 o 
  16   3   1       33.71       33.78      6.48 o 
  17   3   1        9.80        5.42      7.23 o 
  18   3   1       24.31       20.64     14.11 o 
  19   3   1       19.83       25.54     11.10 o 
 -18   4   1       27.89       22.87      9.20 o 
 -17   4   1       22.33       13.53      8.49 o 
 -16   4   1       18.23        7.85     11.78 o 
 -15   4   1       47.31       58.15     15.95 o 
 -14   4   1        7.08        9.78      7.01 o 
 -13   4   1      425.00      477.40     24.63 o 
 -12   4   1      337.66      322.91     18.18 o 
 -11   4   1      348.43      335.58     17.03 o 
 -10   4   1        0.09       -4.32      3.61 o 
  -9   4   1      133.85      126.14     11.04 o 
  -8   4   1      156.93      185.18     12.12 o 
  -7   4   1       97.67      101.59      4.71 o 
  -6   4   1      299.30      318.73      9.00 o 
  -5   4   1     1007.44     1004.38     25.42 o 
  -4   4   1       20.93       18.52      4.00 o 
  -3   4   1      149.20      151.53      8.27 o 
  -2   4   1     1149.01     1187.44     21.12 o 
  -1   4   1      180.12      175.98      8.72 o 
   0   4   1       10.98       11.42      2.96 o 
   1   4   1      262.68      255.55      9.31 o 
   2   4   1        7.09        4.27      3.08 o 
   3   4   1      103.47       85.87      6.98 o 
   4   4   1     1672.60     1695.89     27.82 o 
   5   4   1      935.92      932.84     20.68 o 
   6   4   1       14.22        9.94      2.91 o 
   7   4   1      274.67      275.57      9.04 o 
   8   4   1       65.93       82.60      5.50 o 
   9   4   1      793.76      846.73     25.09 o 
  10   4   1      647.71      641.78     21.98 o 
  11   4   1      213.95      250.91     24.27 o 
  12   4   1      247.59      246.08     16.77 o 
  13   4   1       76.61       62.09      7.84 o 
  14   4   1      280.14      288.04     18.48 o 
  15   4   1        2.23        6.81      7.98 o 
  16   4   1       48.85       39.01     14.48 o 
  17   4   1      113.50      125.87     23.06 o 
  18   4   1       36.18       19.10      9.36 o 
 -17   5   1        1.30      -14.97     11.78 o 
 -16   5   1       40.17       69.93     18.65 o 
 -15   5   1        3.04        4.42     10.55 o 
 -14   5   1        3.48       12.51     11.53 o 
 -13   5   1       51.57       41.71     15.21 o 
 -12   5   1       45.81       39.75     13.25 o 
 -11   5   1       66.49       91.43     13.34 o 
 -10   5   1      283.66      277.48     17.09 o 
  -9   5   1       85.07       97.26     10.24 o 
  -8   5   1      371.80      360.01     10.32 o 
  -7   5   1      237.67      246.94     21.57 o 
  -6   5   1       13.06       10.05      4.37 o 
  -5   5   1        0.02       -1.24      2.52 o 
  -4   5   1       31.00       21.38      4.35 o 
  -3   5   1       20.22       19.96      3.95 o 
  -2   5   1        0.94       -3.62      2.48 o 
  -1   5   1      338.29      344.96     12.31 o 
   0   5   1       16.04       11.66      3.82 o 
   1   5   1      832.22      794.18     29.75 o 
   2   5   1      299.42      280.33     24.05 o 
   3   5   1      127.90      117.10      7.53 o 
   4   5   1        7.01        4.86      3.16 o 
   5   5   1      197.83      192.90     16.86 o 
   6   5   1        1.11        1.47      2.64 o 
   7   5   1      134.24      136.88      9.64 o 
   8   5   1       27.57       26.03      9.07 o 
   9   5   1       35.79       39.04      4.51 o 
  10   5   1       25.08       19.05      5.98 o 
  11   5   1       29.46       27.92      7.06 o 
  12   5   1       32.20       40.81     10.06 o 
  13   5   1        0.20        1.47     10.06 o 
  14   5   1       69.79       46.62     15.95 o 
  15   5   1       59.92       73.85     19.63 o 
  16   5   1        0.02        2.21     13.25 o 
  17   5   1        9.66       24.04     15.95 o 
 -15   6   1        1.40        0.98     13.25 o 
 -14   6   1        1.89        0.74      9.57 o 
 -13   6   1      181.69      239.47     31.90 o 
 -12   6   1       80.16       63.79     18.40 o 
 -11   6   1        9.99       10.55     10.06 o 
 -10   6   1        2.19       -3.93      9.81 o 
  -9   6   1        0.32       -0.25      7.61 o 
  -8   6   1       29.54       62.08     15.21 o 
  -7   6   1        0.89       -1.33      6.33 o 
  -6   6   1        1.75        2.73      4.80 o 
  -5   6   1       96.39       85.88     11.75 o 
  -4   6   1      101.06       96.68     13.92 o 
  -3   6   1      251.49      247.24     17.57 o 
  -2   6   1        7.05        7.18      4.43 o 
  -1   6   1      151.39      154.41     10.70 o 
   0   6   1       54.85       56.25      7.86 o 
   1   6   1       13.66        8.73      4.56 o 
   2   6   1      102.02      106.25      8.98 o 
   3   6   1       42.27       33.90      6.08 o 
   4   6   1      477.18      515.10     18.10 o 
   5   6   1       11.97       14.67      4.30 o 
   6   6   1      288.79      290.17     12.18 o 
   7   6   1      302.56      324.67     19.58 o 
   8   6   1       63.86       56.17     10.93 o 
   9   6   1      123.87      131.62     15.94 o 
  10   6   1      125.40      167.58     25.52 o 
  11   6   1        1.00       11.78     10.06 o 
  12   6   1      156.03      176.66     27.73 o 
  13   6   1        0.62       -0.49     10.55 o 
  14   6   1       33.95       39.50     16.93 o 
  15   6   1        8.40       -0.98     12.27 o 
 -12   7   1        2.12        7.36     14.48 o 
 -11   7   1       12.00       -7.36      9.32 o 
 -10   7   1       25.68       34.84     16.68 o 
  -9   7   1        7.07       -3.43      9.81 o 
  -8   7   1        1.00       -0.25     11.04 o 
  -7   7   1        1.65        5.89     11.78 o 
  -6   7   1       60.40       50.05     14.97 o 
  -5   7   1      138.08      124.50     15.51 o 
  -4   7   1       73.61       64.07     15.33 o 
  -3   7   1      299.43      340.78     25.03 o 
  -2   7   1        3.19        2.66      8.71 o 
  -1   7   1        8.00        1.47      6.33 o 
   0   7   1       18.72       15.85      7.71 o 
   1   7   1       36.23       26.28     17.17 o 
   2   7   1       94.46      105.05     14.21 o 
   3   7   1        0.10       -8.42      6.13 o 
   4   7   1      276.30      263.29     14.12 o 
   5   7   1       67.21       65.27     10.92 o 
   6   7   1      128.23      114.83     21.59 o 
   7   7   1       86.13       86.86     18.65 o 
   8   7   1       20.78       18.40     13.49 o 
   9   7   1       27.36       25.76     14.23 o 
  10   7   1       37.45       16.19     12.51 o 
  11   7   1        3.84       12.76     14.48 o 
  12   7   1        1.97       -5.89     13.25 o 
  -8   8   1        4.57        7.61     10.80 o 
  -7   8   1        6.37        0.25     13.25 o 
  -6   8   1        6.41       -7.36     11.29 o 
  -5   8   1       60.29       78.76     19.87 o 
  -4   8   1        3.04       -2.45      9.45 o 
  -3   8   1        6.53        2.60      8.58 o 
  -2   8   1        0.27       -3.55      7.55 o 
  -1   8   1       78.39       91.50     15.06 o 
   0   8   1       22.05       19.04      9.36 o 
   1   8   1        7.64       10.74      8.45 o 
   2   8   1       10.51        7.44      8.10 o 
   3   8   1        0.00        3.85      8.50 o 
   4   8   1        9.83       12.41      9.15 o 
   5   8   1       21.21       13.00     14.23 o 
   6   8   1      106.37      117.28     24.04 o 
   7   8   1      209.79      244.87     34.35 o 
   8   8   1        9.97       15.21     16.44 o 
 -21   0   2       44.81       49.32     16.44 o 
 -20   0   2        2.74       -5.15      9.81 o 
 -19   0   2       31.43       33.86     13.25 o 
 -18   0   2      185.15      149.42     22.33 o 
 -17   0   2       43.01       24.54     11.29 o 
 -16   0   2      265.08      238.79     19.47 o 
 -15   0   2      106.25       90.52     20.00 o 
 -14   0   2       82.97       73.65     13.99 o 
 -13   0   2       80.82       62.30     16.68 o 
 -12   0   2       13.06       17.20      5.27 o 
 -11   0   2      901.23      852.60     35.45 o 
 -10   0   2       49.94       41.18      5.13 o 
  -9   0   2        4.04        6.37      2.66 o 
  -8   0   2     4082.54     4494.29     74.29 o 
  -7   0   2      102.02      108.85      6.77 o 
  -6   0   2     1869.46     1868.62     33.48 o 
  -5   0   2      859.88      899.73     17.73 o 
  -4   0   2      161.08      159.11      6.55 o 
  -3   0   2      329.86      335.66      6.57 o 
  -2   0   2     2209.94     1993.28     23.38 o 
  -1   0   2    25936.15    22012.69    309.14 o 
   0   0   2      952.71      934.44     18.82 o 
   1   0   2     3486.26     3190.49     41.39 o 
   2   0   2      138.58      115.61      3.82 o 
   3   0   2        0.76        0.56      2.18 o 
   4   0   2     2965.17     2855.22     46.22 o 
   5   0   2       25.11       37.88      5.99 o 
   6   0   2      214.56      196.07      8.15 o 
   7   0   2      509.50      534.12     14.43 o 
   8   0   2      134.42      128.29      7.98 o 
   9   0   2      785.12      780.50     20.15 o 
  10   0   2      346.47      337.99     16.51 o 
  11   0   2     1139.12     1175.26     48.11 o 
  12   0   2       50.79       55.73      9.36 o 
  13   0   2      159.22      154.34     13.88 o 
  14   0   2      352.44      360.73     19.50 o 
  15   0   2      111.35      114.85     13.10 o 
  16   0   2      378.68      388.01     29.44 o 
  17   0   2      241.20      249.35     21.13 o 
  18   0   2       17.28        9.96      7.78 o 
  19   0   2       94.94      114.09     21.35 o 
  20   0   2      129.78      155.56     26.25 o 
 -21   1   2       80.69       76.39     23.68 o 
 -20   1   2       70.12       60.50     12.31 o 
 -19   1   2       18.27        9.61      7.02 o 
 -18   1   2        0.26       -2.39      5.94 o 
 -17   1   2       47.48       54.46     22.57 o 
 -16   1   2      120.80      103.70     12.57 o 
 -15   1   2      220.03      184.10     11.67 o 
 -14   1   2       21.57       22.60      4.12 o 
 -13   1   2        1.98        3.33      2.83 o 
 -12   1   2        4.82        5.28      2.41 o 
 -11   1   2      292.31      332.49     10.16 o 
 -10   1   2      156.83      158.81      7.53 o 
  -9   1   2       93.31      102.68      9.68 o 
  -8   1   2      554.67      552.25     11.90 o 
  -7   1   2       56.84       54.67      3.83 o 
  -6   1   2      975.67     1015.33     16.87 o 
  -5   1   2      617.74      661.85     25.21 o 
  -4   1   2     2609.88     2585.69     37.01 o 
  -3   1   2     1190.64     1253.38     13.73 o 
  -2   1   2      942.48      831.44      9.62 o 
  -1   1   2       76.48       65.16      1.90 o 
   0   1   2     2677.61     2458.44     24.59 o 
   1   1   2      762.35      766.60      9.05 o 
   2   1   2    26649.55    24191.75    245.07 o 
   3   1   2     1674.33     1562.74     20.31 o 
   4   1   2      543.39      528.92      9.01 o 
   5   1   2      284.68      274.70      6.53 o 
   6   1   2       81.27       70.38      5.24 o 
   7   1   2     1140.94     1160.02     22.97 o 
   8   1   2        7.98        5.27      2.21 o 
   9   1   2        7.58        6.56      2.41 o 
  10   1   2      107.43      110.07      6.47 o 
  11   1   2       44.77       49.11      4.75 o 
  12   1   2       51.74       37.84      4.44 o 
  13   1   2      303.86      312.54     12.37 o 
  14   1   2       43.14       49.36      5.69 o 
  15   1   2      115.10      114.70     10.86 o 
  16   1   2      426.47      497.36     16.10 o 
  17   1   2        0.00        2.59      4.40 o 
  18   1   2        0.06        6.12      5.20 o 
  19   1   2      178.20      154.65     17.56 o 
  20   1   2        0.17        3.75      6.81 o 
 -20   2   2        1.56        4.38      8.92 o 
 -19   2   2       11.34        4.87      8.40 o 
 -18   2   2       11.20       -0.52     12.39 o 
 -17   2   2        5.80        9.22      7.07 o 
 -16   2   2        5.16       -2.15      9.45 o 
 -15   2   2        5.60        7.03      4.07 o 
 -14   2   2       34.74       33.82      5.61 o 
 -13   2   2       77.90       98.56      8.20 o 
 -12   2   2      151.32      154.03      8.54 o 
 -11   2   2        4.62        0.73      2.62 o 
 -10   2   2      246.84      252.98     10.62 o 
  -9   2   2       72.67       87.23      7.31 o 
  -8   2   2      401.37      373.54     12.89 o 
  -7   2   2      103.40      116.98      7.83 o 
  -6   2   2      861.30      937.06     25.34 o 
  -5   2   2      290.15      283.91      9.63 o 
  -4   2   2      166.93      181.78      5.43 o 
  -3   2   2      289.90      312.99      9.20 o 
  -2   2   2       86.90       89.38      6.98 o 
  -1   2   2     2621.02     2478.38     35.03 o 
   0   2   2      418.46      438.77     13.10 o 
   1   2   2      848.01      803.77     11.55 o 
   2   2   2       87.00       90.67      4.04 o 
   3   2   2     1206.35     1179.70     19.51 o 
   4   2   2     2891.10     2757.78     35.06 o 
   5   2   2      132.68      128.31      4.59 o 
   6   2   2      893.65      957.22     22.59 o 
   7   2   2     1183.22     1325.88     28.57 o 
   8   2   2       92.58       79.55      6.01 o 
   9   2   2      162.89      163.14      8.98 o 
  10   2   2       12.48        7.81      3.14 o 
  11   2   2      388.96      379.81     13.19 o 
  12   2   2        9.64        5.09      3.28 o 
  13   2   2      269.04      253.31     23.02 o 
  14   2   2        0.42        1.72      3.21 o 
  15   2   2        2.59        1.21      3.11 o 
  16   2   2       18.62       15.07      4.81 o 
  17   2   2       23.85       20.24      6.12 o 
  18   2   2        0.06        3.22      6.32 o 
  19   2   2        5.85       -4.25      7.55 o 
  20   2   2        0.45       13.42      9.97 o 
 -19   3   2        0.31        1.78      7.17 o 
 -18   3   2       35.40       46.56     11.41 o 
 -17   3   2       37.80       48.78     11.09 o 
 -16   3   2        0.03        7.12      6.94 o 
 -15   3   2        0.01       -1.99      5.64 o 
 -14   3   2       67.15       87.61      8.65 o 
 -13   3   2      645.73      586.82     20.33 o 
 -12   3   2      125.76      107.34      8.63 o 
 -11   3   2       42.33       37.54      6.16 o 
 -10   3   2      172.38      200.36     12.53 o 
  -9   3   2        3.18       -1.71      2.77 o 
  -8   3   2     1562.05     1564.67     34.14 o 
  -7   3   2        9.11       13.11      4.13 o 
  -6   3   2       34.62       39.87      5.52 o 
  -5   3   2      400.21      422.38     15.76 o 
  -4   3   2      196.91      221.74      7.82 o 
  -3   3   2     1659.30     1664.08     36.22 o 
  -2   3   2      423.98      422.68     10.84 o 
  -1   3   2      579.86      648.90     14.01 o 
   0   3   2      336.51      345.94      9.65 o 
   1   3   2      954.37     1007.73     18.98 o 
   2   3   2     1006.18     1010.38     16.68 o 
   3   3   2      146.14      159.92      6.73 o 
   4   3   2     2850.45     2934.30     43.70 o 
   5   3   2      239.21      212.08      9.20 o 
   6   3   2      117.03      117.10      5.98 o 
   7   3   2      240.64      246.24     10.13 o 
   8   3   2      402.89      399.80     15.23 o 
   9   3   2        4.41        8.96      3.42 o 
  10   3   2       18.79       14.42      4.69 o 
  11   3   2      390.61      425.99     16.26 o 
  12   3   2      615.76      634.85     19.09 o 
  13   3   2        2.10        3.39      3.74 o 
  14   3   2        5.28        0.79      3.83 o 
  15   3   2       14.73       11.75      5.17 o 
  16   3   2       81.83       98.48     10.23 o 
  17   3   2        4.50       -1.08      5.54 o 
  18   3   2       22.86       34.82     21.47 o 
  19   3   2       35.62       35.58     10.47 o 
 -18   4   2        8.53        4.77      7.12 o 
 -17   4   2       25.95       23.50      9.08 o 
 -16   4   2        0.67       10.30     10.55 o 
 -15   4   2        4.74        4.42      9.08 o 
 -14   4   2      100.40       92.50     20.12 o 
 -13   4   2       35.07       35.33     12.27 o 
 -12   4   2        9.01        6.08      4.64 o 
 -11   4   2       33.15       22.97      5.99 o 
 -10   4   2      757.45      752.30     23.64 o 
  -9   4   2       65.30       73.40      8.06 o 
  -8   4   2       22.28       24.23      5.12 o 
  -7   4   2      110.87      125.67      9.82 o 
  -6   4   2      138.12      146.81     12.63 o 
  -5   4   2      307.35      289.63     12.13 o 
  -4   4   2        5.91        5.57      2.59 o 
  -3   4   2      126.97      119.20      7.36 o 
  -2   4   2       73.42       77.31      8.83 o 
  -1   4   2        0.32        1.44      2.83 o 
   0   4   2       80.44       89.28      6.43 o 
   1   4   2      727.99      717.15     16.77 o 
   2   4   2     1186.93     1227.81     30.82 o 
   3   4   2      723.70      755.41     17.47 o 
   4   4   2      809.16      800.26     17.40 o 
   5   4   2       73.34       67.25      5.40 o 
   6   4   2        0.20       -2.57      2.58 o 
   7   4   2      229.19      223.85      8.94 o 
   8   4   2      316.04      326.52     10.72 o 
   9   4   2      324.19      316.18     11.29 o 
  10   4   2      448.40      509.74     19.54 o 
  11   4   2        0.41        1.84      4.08 o 
  12   4   2        3.29        3.95      4.38 o 
  13   4   2        6.43        7.96      4.68 o 
  14   4   2       48.31       40.50      7.76 o 
  15   4   2       16.91       20.15      6.84 o 
  16   4   2       57.87       90.86     14.10 o 
  17   4   2       33.35       52.02     18.40 o 
  18   4   2       17.79       14.30      9.90 o 
 -17   5   2        2.99        3.68     11.29 o 
 -16   5   2        1.53        5.40     13.49 o 
 -15   5   2       22.37       25.76     13.99 o 
 -14   5   2       33.19       52.02     14.97 o 
 -13   5   2        0.85      -14.72      8.34 o 
 -12   5   2        7.06        8.83      9.81 o 
 -11   5   2       77.33       60.36     15.21 o 
 -10   5   2        0.04        0.31      5.48 o 
  -9   5   2        6.36        4.96      4.42 o 
  -8   5   2       51.45       57.32      8.17 o 
  -7   5   2      416.72      408.60     11.29 o 
  -6   5   2      355.93      387.26     16.00 o 
  -5   5   2      210.29      208.33     17.46 o 
  -4   5   2       15.49        5.49      3.91 o 
  -3   5   2        2.10        0.35      2.80 o 
  -2   5   2       65.13       60.22      6.26 o 
  -1   5   2       62.66       59.14      6.21 o 
   0   5   2       23.20       21.27      4.73 o 
   1   5   2        0.13        3.39      3.01 o 
   2   5   2      130.87      121.29      8.41 o 
   3   5   2       12.74       13.00      3.02 o 
   4   5   2      362.34      353.57     16.17 o 
   5   5   2       10.35       12.13      3.40 o 
   6   5   2        3.21        0.45      3.45 o 
   7   5   2      145.37      142.55      7.93 o 
   8   5   2       22.02       13.06      3.85 o 
   9   5   2       73.00       94.51      7.38 o 
  10   5   2      163.14      162.92     13.31 o 
  11   5   2       50.88       56.71      9.12 o 
  12   5   2      162.04      181.85     25.52 o 
  13   5   2       26.58        7.84      8.03 o 
  14   5   2        0.44       -0.03      7.61 o 
  15   5   2       53.82       64.04     18.40 o 
  16   5   2       20.18       13.99     12.27 o 
  17   5   2       63.21       63.30     19.87 o 
 -15   6   2        2.95       -4.66     11.04 o 
 -14   6   2       18.00       17.17     14.48 o 
 -13   6   2        4.18        7.85     10.30 o 
 -12   6   2       37.26       13.00     13.25 o 
 -11   6   2       19.95       10.80     11.78 o 
 -10   6   2        0.97        0.74     10.06 o 
  -9   6   2        2.38      -10.80      7.12 o 
  -8   6   2       11.47       10.80      9.81 o 
  -7   6   2        7.92        9.57      8.34 o 
  -6   6   2       36.57       33.60      8.67 o 
  -5   6   2      109.24      103.99      9.94 o 
  -4   6   2      122.68      103.82      9.11 o 
  -3   6   2      270.07      274.99     14.19 o 
  -2   6   2      113.94      107.03     14.73 o 
  -1   6   2       17.35       14.44      4.70 o 
   0   6   2      208.05      217.82     12.44 o 
   1   6   2      105.93      115.95      9.33 o 
   2   6   2       63.45       48.75      6.58 o 
   3   6   2       95.99      102.32      7.34 o 
   4   6   2      251.66      230.83     10.33 o 
   5   6   2      390.93      389.38     13.05 o 
   6   6   2       21.32       19.28      5.91 o 
   7   6   2       82.97       88.26      7.81 o 
   8   6   2       28.45       36.19      5.37 o 
   9   6   2        4.32       -1.91      6.12 o 
  10   6   2        0.10        3.90      7.45 o 
  11   6   2        8.73       20.61     13.00 o 
  12   6   2       37.80       27.97     13.49 o 
  13   6   2        2.21        5.40     14.48 o 
  14   6   2       26.65       18.16     13.99 o 
  15   6   2        0.44       -0.98     12.27 o 
 -12   7   2        0.67       -2.21     12.27 o 
 -11   7   2        1.80        4.17     13.25 o 
 -10   7   2        9.13        3.19     11.04 o 
  -9   7   2        0.44        4.91     10.55 o 
  -8   7   2       26.34       42.45     15.70 o 
  -7   7   2       46.22       23.55     12.27 o 
  -6   7   2       12.79       -1.47     10.30 o 
  -5   7   2       64.30       93.87     15.21 o 
  -4   7   2       42.46       37.48     10.49 o 
  -3   7   2      214.19      246.18     20.99 o 
  -2   7   2        0.47       11.61      7.11 o 
  -1   7   2      105.89      113.50     11.78 o 
   0   7   2       60.61       79.26     13.48 o 
   1   7   2        0.05       -5.52      5.90 o 
   2   7   2       26.02       15.88     24.04 o 
   3   7   2       40.17       40.83      7.32 o 
   4   7   2        9.75        2.73      6.93 o 
   5   7   2       19.00       15.35      5.99 o 
   6   7   2      143.51      154.95     13.78 o 
   7   7   2        0.28        0.74     11.29 o 
   8   7   2       22.04       17.67     13.25 o 
   9   7   2        7.89       17.67     12.51 o 
  10   7   2       12.96        8.10     12.27 o 
  11   7   2       21.77       23.55     13.99 o 
  12   7   2       13.86        2.70     12.76 o 
  -8   8   2        0.63       13.00     15.21 o 
  -7   8   2       40.36       39.99     16.19 o 
  -6   8   2       10.75       12.02     12.76 o 
  -5   8   2        4.39       20.61     14.97 o 
  -4   8   2       19.38        0.77      9.27 o 
  -3   8   2       32.17       25.72     11.26 o 
  -2   8   2       21.66       22.51     10.55 o 
  -1   8   2        5.61        8.05      8.96 o 
   0   8   2        0.11        2.57      7.76 o 
   1   8   2        4.89       -4.88      7.98 o 
   2   8   2       16.17       20.66     10.31 o 
   3   8   2       13.38        6.57      6.82 o 
   4   8   2       10.32       -1.35      6.22 o 
   5   8   2       23.03       46.62     16.93 o 
   6   8   2       53.47       35.82     16.19 o 
   7   8   2       74.26       83.91     22.08 o 
   8   8   2        3.25        2.21     10.80 o 
 -20   1   3       29.27       19.09      9.97 o 
 -19   1   3        0.01       -3.14      8.46 o 
 -18   1   3       12.66       17.10      7.78 o 
 -17   1   3       19.14       11.90     11.90 o 
 -16   1   3       24.06       19.73      6.46 o 
 -15   1   3       52.53       53.02      5.93 o 
 -14   1   3       81.10       87.63      7.15 o 
 -13   1   3      107.11      118.13      7.77 o 
 -12   1   3        7.20        7.93      2.69 o 
 -11   1   3       45.31       49.22      5.60 o 
 -10   1   3      519.27      531.89     12.56 o 
  -9   1   3      186.25      188.86      6.85 o 
  -8   1   3     1595.68     1632.78     23.54 o 
  -7   1   3      209.44      218.10      5.77 o 
  -6   1   3     1226.29     1221.49     17.68 o 
  -5   1   3      142.22      157.08      4.40 o 
  -4   1   3     2526.21     2484.57     27.91 o 
  -3   1   3     1469.94     1431.32     15.56 o 
  -2   1   3      330.45      299.29      4.05 o 
  -1   1   3     5617.31     5143.21     46.30 o 
   0   1   3        4.19        4.03      1.24 o 
   1   1   3    12841.12    11999.36    122.73 o 
   2   1   3     1955.56     1900.80     23.99 o 
   3   1   3      310.31      297.71      8.25 o 
   4   1   3     5700.42     5537.35     66.23 o 
   5   1   3     1290.50     1304.37     19.30 o 
   6   1   3     1336.67     1364.79     23.66 o 
   7   1   3       40.27       48.27      4.92 o 
   8   1   3       70.20       73.20      5.53 o 
   9   1   3     1029.15     1048.40     23.34 o 
  10   1   3      138.82      140.39      8.50 o 
  11   1   3     1508.99     1582.31     27.42 o 
  12   1   3        0.55       -3.90      1.95 o 
  13   1   3      165.55      171.98      9.64 o 
  14   1   3      193.24      186.23     10.41 o 
  15   1   3       23.32       22.79      4.67 o 
  16   1   3       22.02       16.70      4.93 o 
  17   1   3        9.76        7.85      5.10 o 
  18   1   3       51.03       64.30     13.92 o 
  19   1   3        7.98        5.98      8.17 o 
  20   1   3       38.26       32.53     11.65 o 
 -20   2   3        3.71        3.60     16.81 o 
 -19   2   3        0.10       -0.98      7.11 o 
 -18   2   3       75.13       82.08     18.03 o 
 -17   2   3       14.43       12.56     10.80 o 
 -16   2   3       61.83       63.01     11.10 o 
 -15   2   3        1.35       -1.47      5.36 o 
 -14   2   3      174.24      152.54      9.32 o 
 -13   2   3      321.91      297.24     12.00 o 
 -12   2   3        0.02        0.67      2.45 o 
 -11   2   3       21.18       22.83      4.86 o 
 -10   2   3       81.00       71.92      5.47 o 
  -9   2   3      145.76      129.07     20.53 o 
  -8   2   3      124.18      155.70     14.13 o 
  -7   2   3      461.63      488.77     29.32 o 
  -6   2   3      327.95      324.26     13.25 o 
  -5   2   3      972.87      962.00     16.39 o 
  -4   2   3      602.80      592.92     13.99 o 
  -3   2   3      158.18      159.14      4.20 o 
  -2   2   3       46.08       41.45      2.85 o 
  -1   2   3      137.24      129.09      4.06 o 
   0   2   3      293.61      274.08      6.30 o 
   1   2   3      727.35      707.24     10.72 o 
   2   2   3     4884.94     4958.35     59.49 o 
   3   2   3      490.00      479.23     10.53 o 
   4   2   3     6901.62     7050.57     93.67 o 
   5   2   3       80.52       65.63      4.75 o 
   6   2   3        9.15       10.27      2.44 o 
   7   2   3      710.27      778.11     14.59 o 
   8   2   3       77.39       87.26      6.21 o 
   9   2   3        7.92       18.44      3.61 o 
  10   2   3        1.28       -1.42      2.05 o 
  11   2   3      694.77      721.43     30.46 o 
  12   2   3      536.54      530.90     16.62 o 
  13   2   3      144.14      135.21     18.59 o 
  14   2   3      258.51      281.10     13.09 o 
  15   2   3        0.51        0.64      3.81 o 
  16   2   3        1.45        0.64      3.68 o 
  17   2   3       20.71       12.39      5.39 o 
  18   2   3        0.14       -8.27      4.40 o 
  19   2   3        1.18        7.50      7.60 o 
  20   2   3        3.51       -4.65      6.93 o 
 -19   3   3       31.88       64.97     12.79 o 
 -18   3   3       13.00       11.32      8.28 o 
 -17   3   3       11.61       23.23      8.67 o 
 -16   3   3      148.03      146.27     15.94 o 
 -15   3   3      174.67      153.25     15.61 o 
 -14   3   3        0.25        1.96      5.62 o 
 -13   3   3      487.13      540.15     17.51 o 
 -12   3   3      145.78      148.97     10.11 o 
 -11   3   3      624.64      574.83     19.40 o 
 -10   3   3       47.36       51.61     11.70 o 
  -9   3   3      375.37      321.85     13.17 o 
  -8   3   3       44.47       48.10      5.72 o 
  -7   3   3      540.73      540.37     20.05 o 
  -6   3   3      993.13     1057.41     25.93 o 
  -5   3   3        0.10       -0.26      1.44 o 
  -4   3   3      185.54      192.20      8.77 o 
  -3   3   3      768.17      786.54     18.52 o 
  -2   3   3      968.33      967.66     21.04 o 
  -1   3   3     1140.61     1098.26     63.34 o 
   0   3   3     1253.07     1229.66     25.02 o 
   1   3   3      385.27      397.56     10.01 o 
   2   3   3     1604.76     1608.28     23.82 o 
   3   3   3      268.93      248.06      7.97 o 
   4   3   3       98.89       84.57      5.41 o 
   5   3   3      785.84      747.31     15.91 o 
   6   3   3      148.73      139.66      6.80 o 
   7   3   3      262.16      260.34      9.01 o 
   8   3   3      369.84      356.66     17.25 o 
   9   3   3      585.00      575.47     19.63 o 
  10   3   3       52.53       59.95      6.19 o 
  11   3   3      896.13      872.49     22.36 o 
  12   3   3      193.41      178.42     11.23 o 
  13   3   3        4.89        5.87      3.94 o 
  14   3   3       48.09       46.60      6.76 o 
  15   3   3        0.03        7.28      4.75 o 
  16   3   3        2.54        7.09      4.61 o 
  17   3   3        2.30        7.90      5.31 o 
  18   3   3        0.49       -3.39      7.09 o 
  19   3   3       61.09       69.20     13.87 o 
 -18   4   3        8.71        9.84      9.42 o 
 -17   4   3       21.99       30.73     11.21 o 
 -16   4   3       40.24       52.90     13.37 o 
 -15   4   3        3.87        0.98      9.08 o 
 -14   4   3        3.39        2.94      8.34 o 
 -13   4   3       82.42       66.98     15.95 o 
 -12   4   3      338.62      325.67     22.12 o 
 -11   4   3      123.08      121.98     11.14 o 
 -10   4   3      542.60      566.85     20.01 o 
  -9   4   3        8.00        8.11      5.27 o 
  -8   4   3        9.85       16.72      4.80 o 
  -7   4   3      104.07      108.75      9.16 o 
  -6   4   3      498.67      533.60     19.41 o 
  -5   4   3       53.70       53.70      5.28 o 
  -4   4   3      449.03      440.62     12.88 o 
  -3   4   3      558.97      581.98     14.85 o 
  -2   4   3     1119.05     1054.04     27.66 o 
  -1   4   3       26.58       21.31      3.71 o 
   0   4   3      102.23       94.89      6.56 o 
   1   4   3       45.90       43.05      4.59 o 
   2   4   3       25.02       28.58      4.01 o 
   3   4   3        5.69        5.15      2.41 o 
   4   4   3       55.01       52.20      4.95 o 
   5   4   3       11.47       14.16      3.29 o 
   6   4   3       29.99       23.70      3.73 o 
   7   4   3       13.23       14.76      3.39 o 
   8   4   3        0.10       -0.93      2.42 o 
   9   4   3      950.54      974.37     21.36 o 
  10   4   3        2.54        4.82      4.33 o 
  11   4   3       84.72       61.13      8.54 o 
  12   4   3       30.32       29.57      5.76 o 
  13   4   3       45.19       39.20      6.67 o 
  14   4   3        0.73       -2.57      4.43 o 
  15   4   3       18.82       27.61      7.74 o 
  16   4   3      135.22      126.39     15.87 o 
  17   4   3       40.51       56.19     17.67 o 
  18   4   3      110.46      125.00     27.85 o 
 -17   5   3       13.24        6.46      7.89 o 
 -16   5   3        2.23       -8.34      7.85 o 
 -15   5   3        0.27        0.49      9.81 o 
 -14   5   3        0.76       -3.19     10.80 o 
 -13   5   3      104.68      126.85     21.35 o 
 -12   5   3       59.79       80.23     17.67 o 
 -11   5   3      560.13      529.97     35.58 o 
 -10   5   3      182.16      200.21     24.54 o 
  -9   5   3      324.61      327.54     18.16 o 
  -8   5   3       62.09       47.86      7.51 o 
  -7   5   3      242.07      258.08     20.98 o 
  -6   5   3      105.50      131.97     10.84 o 
  -5   5   3      250.07      269.58     17.19 o 
  -4   5   3       84.96       83.46      6.53 o 
  -3   5   3      135.44      146.56      9.28 o 
  -2   5   3      125.18      119.44     10.85 o 
  -1   5   3      119.61      133.76      8.75 o 
   0   5   3      112.54      114.16      8.27 o 
   1   5   3        1.60        3.22      3.18 o 
   2   5   3       80.67       77.48      6.01 o 
   3   5   3        0.34        1.05      2.54 o 
   4   5   3        0.28        2.06      2.58 o 
   5   5   3      281.89      279.23     11.42 o 
   6   5   3      543.05      544.13     15.33 o 
   7   5   3      320.92      319.75     21.92 o 
   8   5   3       33.96       36.64      5.91 o 
   9   5   3       67.51       70.74      6.55 o 
  10   5   3       35.63       49.93      5.61 o 
  11   5   3      291.56      309.01     18.93 o 
  12   5   3      110.09       91.11     11.27 o 
  13   5   3      123.14      128.61     23.06 o 
  14   5   3       34.10       41.82     13.68 o 
  15   5   3       16.42       21.35     15.21 o 
  16   5   3       19.47       40.48     18.16 o 
 -15   6   3       10.47       18.89     13.99 o 
 -14   6   3        1.78        6.87     12.51 o 
 -13   6   3        5.23       21.35     14.72 o 
 -12   6   3        9.83        1.96      8.59 o 
 -11   6   3       34.75       35.58     15.46 o 
 -10   6   3       20.22       20.61     11.29 o 
  -9   6   3       39.56       29.44     13.49 o 
  -8   6   3       19.79       34.60     12.27 o 
  -7   6   3        1.36        9.57      9.57 o 
  -6   6   3        9.16       -4.42      8.10 o 
  -5   6   3      389.69      388.81     15.40 o 
  -4   6   3       24.77       30.07      6.56 o 
  -3   6   3       93.71       73.86      9.56 o 
  -2   6   3      203.02      214.29     12.59 o 
  -1   6   3      458.21      474.37     17.60 o 
   0   6   3      149.52      135.45      9.93 o 
   1   6   3       56.72       45.36      6.98 o 
   2   6   3      154.69      158.93      9.14 o 
   3   6   3      167.97      181.95      9.70 o 
   4   6   3       87.46       83.81      8.57 o 
   5   6   3        2.24        2.25      3.37 o 
   6   6   3      330.14      334.81     13.82 o 
   7   6   3       69.88       80.46      7.46 o 
   8   6   3        5.38        5.13      4.07 o 
   9   6   3       28.83       25.31      7.38 o 
  10   6   3       31.99       15.87      8.10 o 
  11   6   3        0.06        3.93      7.98 o 
  12   6   3        0.18       -4.42     10.80 o 
  13   6   3       20.89       42.45     15.95 o 
  14   6   3        3.96        1.72     13.00 o 
 -12   7   3       61.80       64.04     18.65 o 
 -11   7   3       81.15       86.86     20.36 o 
 -10   7   3        8.15        7.12     12.02 o 
  -9   7   3        4.08       -0.25     11.78 o 
  -8   7   3       54.59       66.00     16.19 o 
  -7   7   3       16.00       14.23     12.51 o 
  -6   7   3        2.33       13.74     13.00 o 
  -5   7   3       10.52        5.99      6.81 o 
  -4   7   3       15.54        3.82      6.95 o 
  -3   7   3       24.18       18.46      6.89 o 
  -2   7   3       12.39        5.06      6.19 o 
  -1   7   3       43.00       32.35      8.02 o 
   0   7   3        3.76        5.98      6.41 o 
   1   7   3       16.45        4.07      6.62 o 
   2   7   3        0.00       -1.64      4.51 o 
   3   7   3       14.81        8.88      4.60 o 
   4   7   3        6.47        8.12      5.13 o 
   5   7   3       84.95       92.50     11.37 o 
   6   7   3      457.84      471.17     37.78 o 
   7   7   3      158.76      170.52     19.00 o 
   8   7   3       59.37       47.35     16.19 o 
   9   7   3       64.51       76.31     21.10 o 
  10   7   3       51.78       29.44     13.74 o 
  11   7   3       27.95       27.23     17.42 o 
  12   7   3        0.26       11.78     13.00 o 
  -8   8   3        0.03        5.64     13.00 o 
  -7   8   3        3.77       16.93     13.99 o 
  -6   8   3       72.58       49.56     18.65 o 
  -5   8   3       19.89       26.28     13.13 o 
  -4   8   3        1.04       13.65      8.31 o 
  -3   8   3       40.23       66.25     12.26 o 
  -2   8   3       46.15       21.35      9.32 o 
  -1   8   3      100.24      119.32     15.67 o 
   0   8   3       18.00       11.65      8.15 o 
   1   8   3       15.48       15.16      9.38 o 
   2   8   3        1.41       -2.88      5.59 o 
   3   8   3       29.82       27.35     12.81 o 
   4   8   3        5.98        2.01      6.66 o 
   5   8   3       75.11       79.00     20.61 o 
   6   8   3       50.28       38.03     16.93 o 
   7   8   3       10.10       -5.64     11.04 o 
 -20   0   4        5.66       13.99     10.80 o 
 -19   0   4      134.82      158.75     23.55 o 
 -18   0   4        0.28        4.66      8.83 o 
 -17   0   4       25.88       23.80     10.80 o 
 -16   0   4       52.79       53.00     13.74 o 
 -15   0   4      170.07      147.46     20.36 o 
 -14   0   4        2.61       -2.13      3.86 o 
 -13   0   4      117.43      132.91     14.35 o 
 -12   0   4      676.20      589.23     24.04 o 
 -11   0   4        0.82       -0.29      4.29 o 
 -10   0   4       71.07       81.35      8.48 o 
  -9   0   4       92.09       73.78      8.46 o 
  -8   0   4      697.62      704.08     16.28 o 
  -7   0   4      701.78      663.36     15.11 o 
  -6   0   4      636.76      691.55     12.98 o 
  -5   0   4       51.04       58.77      5.56 o 
  -4   0   4      271.87      267.96      6.18 o 
  -3   0   4     1888.11     1901.80     30.48 o 
  -2   0   4      173.80      173.12      6.40 o 
  -1   0   4      985.32      969.65     31.41 o 
   1   0   4     1039.66      952.00     19.17 o 
   2   0   4      276.58      281.44      7.04 o 
   3   0   4      101.15      109.28      5.82 o 
   4   0   4      938.83     1001.66     24.20 o 
   5   0   4      980.00      990.39     20.15 o 
   6   0   4      571.36      635.89     15.62 o 
   7   0   4     1334.50     1323.54     27.21 o 
   8   0   4      270.26      284.33     10.70 o 
   9   0   4      664.23      728.69     19.57 o 
  10   0   4       29.56       35.20      5.16 o 
  11   0   4      539.85      546.61     24.97 o 
  12   0   4       58.30       53.96      7.02 o 
  13   0   4      179.21      193.61     17.18 o 
  14   0   4        1.90        1.92      4.75 o 
  15   0   4      120.10      110.55     32.88 o 
  16   0   4        2.33        0.76      5.45 o 
  17   0   4      101.05      108.03     14.12 o 
  18   0   4       69.36       86.44     13.69 o 
  19   0   4        7.69       40.24     14.23 o 
  20   0   4       14.97       41.47     15.46 o 
 -20   1   4       13.46       33.30      9.77 o 
 -19   1   4        2.79        2.02      6.49 o 
 -18   1   4       11.20        4.21      7.01 o 
 -17   1   4       91.97       82.44     12.14 o 
 -16   1   4      135.08      126.83     13.95 o 
 -15   1   4       15.89       10.76      7.01 o 
 -14   1   4      175.25      162.12      7.61 o 
 -13   1   4       45.24       37.27      3.88 o 
 -12   1   4      249.27      232.37      7.89 o 
 -11   1   4       52.46       54.37      4.30 o 
 -10   1   4      105.91      120.67      6.29 o 
  -9   1   4      160.98      174.16      5.96 o 
  -8   1   4      255.52      261.52      6.41 o 
  -7   1   4       16.73       16.31      1.96 o 
  -6   1   4     1927.60     1920.39     23.49 o 
  -5   1   4       61.52       64.39      2.75 o 
  -4   1   4       55.83       55.91      2.28 o 
  -3   1   4      332.99      316.53      5.09 o 
  -2   1   4     3973.52     3896.00     33.56 o 
  -1   1   4     3706.60     3640.39     42.46 o 
   0   1   4     2417.57     2441.39     26.50 o 
   1   1   4     1584.11     1611.58     18.58 o 
   2   1   4      488.02      436.55      6.94 o 
   3   1   4     1373.46     1377.17     19.16 o 
   4   1   4      753.63      727.75     12.23 o 
   5   1   4     1185.31     1255.24     20.14 o 
   6   1   4     1291.34     1187.33     21.49 o 
   7   1   4       29.92       38.05      3.96 o 
   8   1   4      197.86      154.40      8.06 o 
   9   1   4      192.18      183.57      9.10 o 
  10   1   4      168.39      182.79      9.69 o 
  11   1   4      436.27      456.94     14.65 o 
  12   1   4      289.66      324.82     17.30 o 
  13   1   4      845.03      880.59     20.02 o 
  14   1   4      405.83      436.48     13.89 o 
  15   1   4      376.03      424.03     17.89 o 
  16   1   4      223.85      209.83     16.09 o 
  17   1   4      115.09      116.52     10.64 o 
  18   1   4       13.63        0.65      5.17 o 
  19   1   4        0.63       -5.55      6.60 o 
  20   1   4       12.14       10.62      8.01 o 
 -20   2   4       17.56       20.36      9.98 o 
 -19   2   4        5.61        4.75      7.63 o 
 -18   2   4        9.18       19.63      9.05 o 
 -17   2   4        1.95       -2.36      5.76 o 
 -16   2   4        1.16       -0.09      5.72 o 
 -15   2   4        4.35       11.12      6.14 o 
 -14   2   4       98.48      120.77      9.30 o 
 -13   2   4      120.22      130.04      8.51 o 
 -12   2   4       29.25       30.14      4.24 o 
 -11   2   4       59.28       64.55      5.63 o 
 -10   2   4       13.46        7.93      2.29 o 
  -9   2   4      819.94      795.63     21.12 o 
  -8   2   4      305.42      300.08      7.86 o 
  -7   2   4     1128.19     1224.84     26.23 o 
  -6   2   4      317.50      293.90      7.62 o 
  -5   2   4      291.60      288.90      7.49 o 
  -4   2   4        0.69        0.49      2.13 o 
  -3   2   4     1471.04     1509.54     28.33 o 
  -2   2   4      444.31      455.56      7.96 o 
  -1   2   4      912.60      937.38     12.18 o 
   0   2   4      971.90      991.89     13.68 o 
   1   2   4      670.07      697.72     10.83 o 
   2   2   4       29.24       26.24      2.65 o 
   3   2   4      603.85      581.98     12.20 o 
   4   2   4      186.82      197.77      6.74 o 
   5   2   4      925.01      970.91     18.22 o 
   6   2   4      156.24      153.79      6.98 o 
   7   2   4       86.41       92.23      5.24 o 
   8   2   4      404.93      414.17     12.29 o 
   9   2   4      155.29      160.48      8.94 o 
  10   2   4        3.94        2.57      2.63 o 
  11   2   4      323.32      328.54     13.56 o 
  12   2   4       29.36       34.09      5.42 o 
  13   2   4       96.45      116.02     15.48 o 
  14   2   4      195.14      200.05     11.55 o 
  15   2   4      179.56      208.45     11.93 o 
  16   2   4      147.15      177.20     13.57 o 
  17   2   4        9.74        7.94      9.24 o 
  18   2   4       43.84       39.58      9.28 o 
  19   2   4        0.02        5.09      9.02 o 
 -19   3   4        1.20        7.66      8.90 o 
 -18   3   4        0.21        1.48      6.94 o 
 -17   3   4       13.92        6.45     15.33 o 
 -16   3   4       44.29       44.86     26.25 o 
 -15   3   4       51.81       46.11      9.88 o 
 -14   3   4       15.21        7.51      6.12 o 
 -13   3   4      286.26      310.14     18.10 o 
 -12   3   4        0.54        3.40      3.09 o 
 -11   3   4        6.34        4.32      3.48 o 
 -10   3   4        2.24        3.21      3.53 o 
  -9   3   4        9.71        3.88      3.60 o 
  -8   3   4      222.37      172.24     21.34 o 
  -7   3   4        5.07        6.73      2.04 o 
  -6   3   4      115.13      118.45      5.38 o 
  -5   3   4      486.26      491.59     11.22 o 
  -4   3   4       75.35       75.30      5.20 o 
  -3   3   4       13.25        8.25      3.07 o 
  -2   3   4       95.32       98.34      5.12 o 
  -1   3   4      111.75      109.49      5.33 o 
   0   3   4       66.17       73.27      4.43 o 
   1   3   4       30.63       27.25      3.95 o 
   2   3   4        0.30       -0.79      1.53 o 
   3   3   4     1385.75     1404.29     24.55 o 
   4   3   4      116.84      130.15      8.15 o 
   5   3   4      276.87      285.21      9.23 o 
   6   3   4      207.78      231.37      9.53 o 
   7   3   4      187.63      174.05      8.85 o 
   8   3   4       93.41       86.88      6.16 o 
   9   3   4      239.75      241.87      9.31 o 
  10   3   4      343.38      322.00     24.36 o 
  11   3   4      519.07      524.20     16.68 o 
  12   3   4       92.26      103.18      8.74 o 
  13   3   4       27.70       16.26      5.84 o 
  14   3   4       99.54       81.49      8.68 o 
  15   3   4      257.69      270.62     19.73 o 
  16   3   4       68.24       55.51      8.35 o 
  17   3   4        0.34        3.60      6.26 o 
  18   3   4        3.04       -1.92      7.44 o 
 -18   4   4       24.59       39.55     10.91 o 
 -17   4   4       30.38       23.16      9.05 o 
 -16   4   4       60.21       68.52     12.57 o 
 -15   4   4       58.60       67.74     12.46 o 
 -14   4   4       24.69       21.59     11.78 o 
 -13   4   4        2.71        0.74      8.10 o 
 -12   4   4       84.29       85.38     17.17 o 
 -11   4   4      100.20       93.44      9.45 o 
 -10   4   4       97.91       93.44     13.25 o 
  -9   4   4      185.82      173.24     12.04 o 
  -8   4   4      108.03      112.72     14.48 o 
  -7   4   4        3.10        2.75      2.80 o 
  -6   4   4       42.54       35.54     10.34 o 
  -5   4   4      305.29      277.58     27.02 o 
  -4   4   4        7.96        6.87      2.92 o 
  -3   4   4       95.61       96.70      6.01 o 
  -2   4   4       38.37       42.85      4.74 o 
  -1   4   4       87.31       84.33      6.31 o 
   0   4   4       31.05       27.14      3.64 o 
   1   4   4      448.82      448.55     11.10 o 
   2   4   4        5.71        6.13      3.09 o 
   3   4   4        3.77        3.40      2.17 o 
   4   4   4       78.10       75.50      5.90 o 
   5   4   4       92.32       87.02      6.36 o 
   6   4   4      419.17      429.82     14.91 o 
   7   4   4       77.85       74.38      9.04 o 
   8   4   4      108.83      126.62      7.99 o 
   9   4   4      136.35      160.11      9.19 o 
  10   4   4      362.40      384.66     18.18 o 
  11   4   4        2.66        5.05      4.10 o 
  12   4   4       68.19       56.56      7.37 o 
  13   4   4       45.61       30.88      6.18 o 
  14   4   4        7.46       11.13      5.32 o 
  15   4   4       43.56       56.71      9.65 o 
  16   4   4       67.39       76.48     14.60 o 
  17   4   4        0.33        6.13     13.49 o 
 -16   5   4        4.72        5.64     14.72 o 
 -15   5   4      131.18      103.79     21.59 o 
 -14   5   4       28.54       12.76     11.29 o 
 -13   5   4       11.28        2.94     11.04 o 
 -12   5   4       83.98       59.13     15.46 o 
 -11   5   4       16.32       19.63     11.53 o 
 -10   5   4      238.86      220.58     25.52 o 
  -9   5   4       26.64       28.22     11.04 o 
  -8   5   4       50.43       61.22      7.97 o 
  -7   5   4        0.62       -1.63      4.36 o 
  -6   5   4        5.24       -3.86      3.21 o 
  -5   5   4       94.88      104.26      8.08 o 
  -4   5   4        0.30        3.66      2.80 o 
  -3   5   4       38.46       28.47      6.19 o 
  -2   5   4        5.96       -0.19      2.70 o 
  -1   5   4      199.35      193.93     12.24 o 
   0   5   4       21.76       19.21      3.62 o 
   1   5   4       48.68       35.18      4.53 o 
   2   5   4      252.20      265.26     19.15 o 
   3   5   4        0.08       -1.89      2.74 o 
   4   5   4       70.24       80.27      9.94 o 
   5   5   4       76.80       83.75      6.99 o 
   6   5   4       79.54       75.00     10.41 o 
   7   5   4       41.54       42.50      5.50 o 
   8   5   4       96.17      125.03      8.68 o 
   9   5   4      520.66      479.95     15.11 o 
  10   5   4       34.08       35.76      5.49 o 
  11   5   4        3.74        9.62      5.50 o 
  12   5   4      317.11      360.30     21.70 o 
  13   5   4        6.35        3.50      5.86 o 
  14   5   4        1.57       -6.13      7.81 o 
  15   5   4        4.81        9.32     12.27 o 
  16   5   4       10.82        4.66     10.80 o 
 -14   6   4        0.19        6.38     11.53 o 
 -13   6   4        2.11        6.38     11.53 o 
 -12   6   4        5.44      -10.30     10.55 o 
 -11   6   4       25.04       18.40     12.02 o 
 -10   6   4        0.59        2.94     11.04 o 
  -9   6   4       91.39       90.78     18.89 o 
  -8   6   4       17.83       15.95     11.04 o 
  -7   6   4      187.39      168.56     23.55 o 
  -6   6   4        1.03        9.97      6.84 o 
  -5   6   4       10.61        4.88      6.48 o 
  -4   6   4      272.20      311.06     17.63 o 
  -3   6   4        0.17        1.18      4.53 o 
  -2   6   4       21.95       26.60      6.58 o 
  -1   6   4      184.76      201.93     13.99 o 
   0   6   4      125.29      123.60      9.05 o 
   1   6   4       24.43       20.99      5.10 o 
   2   6   4      136.75      153.16     10.23 o 
   3   6   4       47.59       39.40      6.75 o 
   4   6   4        7.84        8.08      5.32 o 
   5   6   4        7.80        5.89      4.52 o 
   6   6   4        6.76        2.60      4.25 o 
   7   6   4        7.49        3.61      4.40 o 
   8   6   4       67.70       71.43      7.35 o 
   9   6   4       23.66       28.56      7.44 o 
  10   6   4        3.19        8.00      8.50 o 
  11   6   4       55.55       78.35     14.10 o 
  12   6   4      114.33      118.62     19.87 o 
  13   6   4       24.39       11.04     14.97 o 
  14   6   4       10.11       16.93     13.99 o 
 -12   7   4        2.47        0.74     13.74 o 
 -11   7   4       27.64       16.93     13.25 o 
 -10   7   4        1.78       -7.61     11.78 o 
  -9   7   4        1.13        9.81     10.55 o 
  -8   7   4        0.00       -6.38     10.30 o 
  -7   7   4        3.47       -9.08      9.57 o 
  -6   7   4        7.24       21.35     12.27 o 
  -5   7   4      162.40      175.79     18.19 o 
  -4   7   4       65.65       71.35     10.28 o 
  -3   7   4       30.51       48.01      8.97 o 
  -2   7   4      204.89      231.55     16.71 o 
  -1   7   4       18.52       15.11      6.44 o 
   0   7   4        5.20       12.09      4.97 o 
   1   7   4        1.01       -0.49      4.21 o 
   2   7   4        0.62       -4.59      3.97 o 
   3   7   4        0.77        8.43      6.51 o 
   4   7   4       64.90       66.01      9.16 o 
   5   7   4        6.63        8.22      6.12 o 
   6   7   4        2.65        4.86      7.24 o 
   7   7   4        3.14       -9.08      9.32 o 
   8   7   4        0.00       -0.44      8.13 o 
   9   7   4        2.26        5.40      9.57 o 
  10   7   4        0.00        1.23     13.00 o 
  11   7   4        1.77       -1.96     10.30 o 
  -7   8   4        9.03       -4.17     14.72 o 
  -6   8   4        3.92        1.96     13.25 o 
  -5   8   4       61.85       56.90     12.53 o 
  -4   8   4       34.17       27.95     10.91 o 
  -3   8   4        7.70       11.61      9.18 o 
  -2   8   4       33.78       35.12     10.67 o 
  -1   8   4       53.21       53.37      9.25 o 
   0   8   4       13.40       11.38      6.78 o 
   1   8   4       54.61       57.10     10.02 o 
   2   8   4       39.09       45.58      8.31 o 
   3   8   4        1.32        4.10      7.17 o 
   4   8   4       13.85        0.45      7.26 o 
   5   8   4       58.46       32.63     15.21 o 
   6   8   4       33.24       20.36     13.99 o 
 -20   1   5        2.48       -0.74     13.00 o 
 -19   1   5        3.49       -5.04      7.89 o 
 -18   1   5       14.20        2.68      7.28 o 
 -17   1   5       31.27       19.94      7.41 o 
 -16   1   5        3.71        5.01      5.34 o 
 -15   1   5      171.45      151.81      9.04 o 
 -14   1   5        4.38        2.11      2.62 o 
 -13   1   5       13.77       12.45      2.89 o 
 -12   1   5       63.50       76.43      4.94 o 
 -11   1   5        5.79        4.95      2.62 o 
 -10   1   5       26.26       30.02      2.97 o 
  -9   1   5      105.86      122.39      5.03 o 
  -8   1   5       80.81       79.87      4.06 o 
  -7   1   5      178.53      171.42      4.60 o 
  -6   1   5        2.95        7.83      1.50 o 
  -5   1   5       45.92       45.03      2.43 o 
  -4   1   5       38.83       34.88      2.23 o 
  -3   1   5       14.27       14.87      1.58 o 
  -2   1   5        0.72       -0.14      0.75 o 
  -1   1   5      541.02      495.86      7.13 o 
   0   1   5        3.40        6.40      0.99 o 
   1   1   5       92.48      109.74      2.85 o 
   2   1   5       25.01       23.58      1.96 o 
   3   1   5       78.85       67.97      3.40 o 
   4   1   5       42.60       56.48      4.99 o 
   5   1   5        0.89        2.48      1.54 o 
   6   1   5      219.62      243.78      7.02 o 
   7   1   5       15.98       10.36      2.51 o 
   8   1   5       74.18       82.25      5.93 o 
   9   1   5        2.33        2.43      2.26 o 
  10   1   5      185.36      173.25     15.79 o 
  11   1   5       33.63       35.51      4.29 o 
  12   1   5        0.37       -0.75      2.56 o 
  13   1   5       70.35       58.06      6.08 o 
  14   1   5        6.42        8.88      3.52 o 
  15   1   5      137.67      137.25     10.57 o 
  16   1   5       40.63       40.63      6.13 o 
  17   1   5        7.40        2.32      4.80 o 
  18   1   5       13.11       18.33      8.38 o 
  19   1   5        0.01        4.49      8.23 o 
 -19   2   5       21.59       28.88      9.90 o 
 -18   2   5       98.28      120.99     14.74 o 
 -17   2   5        2.32        3.86      6.60 o 
 -16   2   5       18.04       15.91      6.81 o 
 -15   2   5       84.26       79.47     20.73 o 
 -14   2   5      519.20      517.20     24.54 o 
 -13   2   5       42.29       29.48      6.92 o 
 -12   2   5      548.84      521.52     10.92 o 
 -11   2   5      189.66      198.02      6.57 o 
 -10   2   5        1.58        0.74      1.69 o 
  -9   2   5       18.53       23.14      3.62 o 
  -8   2   5       36.56       34.47      4.38 o 
  -7   2   5      252.50      269.18      7.25 o 
  -6   2   5       35.79       50.57      4.76 o 
  -5   2   5       75.72       94.86      5.36 o 
  -4   2   5      865.21      943.95     15.25 o 
  -3   2   5       25.40       30.86      2.44 o 
  -2   2   5      183.22      158.78      4.38 o 
  -1   2   5       49.35       50.06      2.91 o 
   0   2   5      205.60      207.13      5.56 o 
   1   2   5        5.40        6.77      1.64 o 
   2   2   5        4.62        4.93      1.67 o 
   3   2   5     1055.44     1131.25     17.69 o 
   4   2   5       65.16       69.18      5.06 o 
   5   2   5      472.03      472.00     10.42 o 
   6   2   5      692.53      741.57     14.31 o 
   7   2   5       28.84       26.69      3.18 o 
   8   2   5       99.36      114.22      7.32 o 
   9   2   5       19.27       23.28      4.95 o 
  10   2   5       59.85       59.43      5.96 o 
  11   2   5       16.88       14.28      3.81 o 
  12   2   5       66.74       71.31     11.11 o 
  13   2   5      762.06      797.02     22.06 o 
  14   2   5        3.83        3.60      3.41 o 
  15   2   5       20.79       24.61      6.23 o 
  16   2   5       12.45       12.53      5.38 o 
  17   2   5       12.45        4.76      7.49 o 
  18   2   5       51.22       64.19     12.05 o 
  19   2   5        7.07       15.86      8.07 o 
 -19   3   5       18.60       17.91     13.00 o 
 -18   3   5        3.41        5.15     11.29 o 
 -17   3   5       12.73       17.17      9.54 o 
 -16   3   5        3.55        0.76      7.26 o 
 -15   3   5      154.37      162.69     17.91 o 
 -14   3   5       73.37       79.38     11.43 o 
 -13   3   5        4.73       -1.30      5.83 o 
 -12   3   5      110.68      109.49      7.65 o 
 -11   3   5       30.33       26.00      7.19 o 
 -10   3   5        3.99       -0.94      3.16 o 
  -9   3   5        0.08        2.45      2.84 o 
  -8   3   5      259.95      270.52     12.02 o 
  -7   3   5      562.57      575.74     12.80 o 
  -6   3   5       82.93       99.89      7.50 o 
  -5   3   5        0.01       -0.70      1.94 o 
  -4   3   5        4.05        2.06      1.97 o 
  -3   3   5      332.89      332.10      9.31 o 
  -2   3   5      118.43      141.68      6.46 o 
  -1   3   5      444.85      470.13     10.24 o 
   0   3   5      274.87      268.31      7.45 o 
   1   3   5        2.45        3.26      2.05 o 
   2   3   5       44.05       48.51      3.96 o 
   3   3   5      631.21      664.67     14.83 o 
   4   3   5        1.03        7.33      2.42 o 
   5   3   5      106.31      118.00      6.96 o 
   6   3   5       52.32       56.47      6.87 o 
   7   3   5       52.47       54.86      4.97 o 
   8   3   5       11.97        9.43      2.72 o 
   9   3   5       67.13       64.46      5.35 o 
  10   3   5      338.45      366.41     20.28 o 
  11   3   5      237.48      258.23     17.92 o 
  12   3   5        2.68        0.68      4.37 o 
  13   3   5       21.54       17.61      5.09 o 
  14   3   5       24.94       21.33      6.42 o 
  15   3   5        0.10       -3.12      4.90 o 
  16   3   5       80.56       49.52     10.72 o 
  17   3   5        0.94        0.16      5.64 o 
  18   3   5       81.41       96.42     14.97 o 
 -18   4   5        4.38       -7.85     13.74 o 
 -17   4   5        0.58        9.08     14.48 o 
 -16   4   5        0.10        5.89      8.15 o 
 -15   4   5      116.94      111.69     24.41 o 
 -14   4   5       26.58       22.49      8.35 o 
 -13   4   5       29.73       61.83     15.95 o 
 -12   4   5        0.50       12.76      9.57 o 
 -11   4   5       38.69       42.45     13.00 o 
 -10   4   5       72.74       65.95      7.97 o 
  -9   4   5       29.59       17.04      5.03 o 
  -8   4   5       70.18       57.80      7.15 o 
  -7   4   5        1.57        5.10      2.59 o 
  -6   4   5      206.19      203.04     11.69 o 
  -5   4   5       62.03       62.76      8.00 o 
  -4   4   5        0.57       -1.28      2.55 o 
  -3   4   5       27.77       15.68      3.11 o 
  -2   4   5      148.78      163.72      9.40 o 
  -1   4   5      136.40      142.17      7.17 o 
   0   4   5        1.90        0.24      2.31 o 
   1   4   5      110.81      115.16      6.52 o 
   2   4   5        0.18       -0.03      2.25 o 
   3   4   5      213.84      240.38     11.66 o 
   4   4   5      247.26      252.35     10.09 o 
   5   4   5       59.20       46.02      5.13 o 
   6   4   5      629.22      639.06     18.35 o 
   7   4   5      248.64      259.26     11.14 o 
   8   4   5        0.74        0.91      2.92 o 
   9   4   5        1.49        5.12      3.17 o 
  10   4   5        1.11        1.23      3.35 o 
  11   4   5       25.43       23.38      6.37 o 
  12   4   5        7.87        2.43      4.43 o 
  13   4   5      152.44      159.88     13.73 o 
  14   4   5        0.21       -0.61      6.77 o 
  15   4   5        4.17       23.31     13.99 o 
  16   4   5       16.63        6.38     11.04 o 
  17   4   5       10.87       17.17     12.02 o 
 -16   5   5       59.50       53.98     17.67 o 
 -15   5   5        0.54        2.45     13.25 o 
 -14   5   5       59.69       52.26     16.68 o 
 -13   5   5        1.66       -4.91      9.32 o 
 -12   5   5      110.53       55.45     16.44 o 
 -11   5   5       53.77       39.75     12.51 o 
 -10   5   5       40.15       42.45     14.23 o 
  -9   5   5       70.15       76.31     14.97 o 
  -8   5   5       37.56       36.80     12.76 o 
  -7   5   5       36.10       43.01      7.10 o 
  -6   5   5      215.52      207.14     21.10 o 
  -5   5   5       52.47       49.31      7.68 o 
  -4   5   5      498.99      539.75     14.47 o 
  -3   5   5        7.38        1.79      3.06 o 
  -2   5   5       49.52       52.78      7.90 o 
  -1   5   5       93.97       93.06      7.22 o 
   0   5   5      203.62      207.41      9.54 o 
   1   5   5      676.84      703.19     16.03 o 
   2   5   5       44.98       46.88      6.94 o 
   3   5   5       21.06       21.74      5.77 o 
   4   5   5      205.47      196.66      9.63 o 
   5   5   5        6.46        3.78      3.71 o 
   6   5   5       80.75       81.71      7.17 o 
   7   5   5       62.14       67.02      6.65 o 
   8   5   5       86.60       81.10      7.47 o 
   9   5   5      125.62      133.65      9.44 o 
  10   5   5        3.76        2.58      5.93 o 
  11   5   5       37.60       45.82      7.10 o 
  12   5   5       82.49       90.66     13.44 o 
  13   5   5        0.26        7.61     10.80 o 
  14   5   5       74.81       48.58     14.97 o 
  15   5   5        6.72       21.59     12.51 o 
 -14   6   5       20.68       16.19     15.21 o 
 -13   6   5        0.70        0.00     11.04 o 
 -12   6   5        7.47        2.70     11.78 o 
 -11   6   5        1.53        9.57     11.29 o 
 -10   6   5      166.25      186.23     26.25 o 
  -9   6   5       36.89       46.62     14.48 o 
  -8   6   5        0.66       -1.96      9.32 o 
  -7   6   5       19.25       23.55     10.80 o 
  -6   6   5        9.24       13.99      9.81 o 
  -5   6   5       53.01       50.82      8.44 o 
  -4   6   5      117.21      123.86     11.41 o 
  -3   6   5       47.98       26.76      7.23 o 
  -2   6   5       65.40       66.88     15.76 o 
  -1   6   5        0.23       -4.58      3.65 o 
   0   6   5       97.93      107.87      8.83 o 
   1   6   5      112.92      113.48      9.09 o 
   2   6   5       10.11        5.39      3.95 o 
   3   6   5      213.79      242.17     16.83 o 
   4   6   5        0.64       -0.65      4.11 o 
   5   6   5       84.27       74.64      8.44 o 
   6   6   5        0.06       -2.21      3.86 o 
   7   6   5       56.31       57.56      7.88 o 
   8   6   5       65.28       69.04     10.39 o 
   9   6   5       52.31       39.43      6.99 o 
  10   6   5       69.30       89.90     18.77 o 
  11   6   5        5.63        0.98     11.04 o 
  12   6   5        9.01        9.32     12.76 o 
 -11   7   5        1.27       -5.15     12.02 o 
 -10   7   5       12.93       -6.13     11.29 o 
  -9   7   5       15.41       15.21     13.49 o 
  -8   7   5        8.51        2.70     13.49 o 
  -7   7   5       14.86       19.38     11.53 o 
  -6   7   5       17.88       11.04     12.51 o 
  -5   7   5       23.83       29.76     22.94 o 
  -4   7   5        5.81        3.91      7.24 o 
  -3   7   5      114.34      131.18     15.44 o 
  -2   7   5       10.89       13.56      6.27 o 
  -1   7   5       98.13       87.32     10.01 o 
   0   7   5       34.45       27.65      6.97 o 
   1   7   5        8.49        1.20      7.40 o 
   2   7   5        7.14        6.92      5.15 o 
   3   7   5        5.94       -1.10     10.18 o 
   4   7   5        3.79       12.98      7.01 o 
   5   7   5        2.48        0.67      5.72 o 
   6   7   5       59.46       73.77     21.22 o 
   7   7   5       58.65       77.36     11.37 o 
   8   7   5        1.63        7.36     10.55 o 
   9   7   5       11.41        0.74     12.51 o 
  10   7   5       15.36       18.16     11.29 o 
  -6   8   5       11.63       19.87     13.99 o 
  -5   8   5       29.65       35.70     10.93 o 
  -4   8   5       40.01       26.37     10.72 o 
  -3   8   5       31.20       17.63      8.38 o 
  -2   8   5        3.01       -1.55      7.02 o 
  -1   8   5       30.85       33.09      8.89 o 
   0   8   5        1.04       12.20      7.23 o 
   1   8   5        7.80       10.01      6.76 o 
   2   8   5       11.89       26.73      8.62 o 
   3   8   5        4.43       10.70      7.90 o 
   4   8   5       14.23        6.97      6.74 o 
   5   8   5        5.40       -4.91     11.53 o 
 -17   0   6        0.21       -2.89      5.36 o 
 -16   0   6      111.01      112.72     23.31 o 
 -15   0   6        0.25        0.46      6.62 o 
 -14   0   6      128.45      122.94     11.00 o 
 -13   0   6      317.01      311.35     12.40 o 
 -12   0   6      666.71      693.96     19.35 o 
 -11   0   6       81.83       95.54      7.34 o 
 -10   0   6      253.89      232.61     13.36 o 
  -9   0   6       28.50       23.80      3.77 o 
  -8   0   6        1.73        0.84      2.09 o 
  -7   0   6       20.17       21.84      2.84 o 
  -6   0   6      683.06      791.12     14.38 o 
  -5   0   6       98.64      113.21      5.21 o 
  -4   0   6      118.43      129.90      5.31 o 
  -3   0   6     2332.45     2304.81     36.81 o 
  -2   0   6      867.13     1038.75     19.93 o 
  -1   0   6      317.01      319.45     17.17 o 
   0   0   6       32.51       26.74      6.38 o 
   1   0   6     1237.56     1174.46     25.81 o 
   2   0   6      230.57      266.98      6.92 o 
   3   0   6      682.20      643.53     13.92 o 
   4   0   6      853.04      862.22     21.68 o 
   5   0   6      603.38      587.60     14.15 o 
   6   0   6      259.63      286.63      9.77 o 
   7   0   6      158.77      139.35      8.16 o 
   8   0   6        7.12        8.92      2.93 o 
   9   0   6        7.75        8.61      2.91 o 
  10   0   6      105.37      107.30      8.52 o 
  11   0   6       99.85      116.09      9.54 o 
  12   0   6      149.30      138.17     10.98 o 
  13   0   6      594.20      625.23     25.98 o 
  14   0   6       24.30       11.43      8.22 o 
  15   0   6       34.89       31.10      8.76 o 
  16   0   6      262.98      338.35     33.86 o 
  17   0   6       74.15       88.82     19.14 o 
  18   0   6        3.21       -0.25      9.57 o 
  19   0   6       16.38       -2.70     11.29 o 
 -18   1   6        0.28       -5.64      8.34 o 
 -17   1   6       36.77       33.05      8.46 o 
 -16   1   6       54.91       62.62     10.72 o 
 -15   1   6        3.83        5.08      3.69 o 
 -14   1   6       13.18       13.53      3.63 o 
 -13   1   6     1004.10      933.49     17.17 o 
 -12   1   6     1034.61     1008.82     16.95 o 
 -11   1   6      407.36      402.70      9.38 o 
 -10   1   6      287.95      283.62      7.78 o 
  -9   1   6       43.65       44.91      3.21 o 
  -8   1   6       11.00        7.00      1.72 o 
  -7   1   6      550.47      550.55      8.52 o 
  -6   1   6       37.63       40.41      2.38 o 
  -5   1   6     1160.90     1240.49     16.41 o 
  -4   1   6       84.11      114.05      4.13 o 
  -3   1   6      171.05      191.41      4.56 o 
  -2   1   6     1316.67     1287.74     17.39 o 
  -1   1   6      175.44      185.11      4.72 o 
   0   1   6      325.45      304.54      6.07 o 
   1   1   6      154.00      165.25      3.80 o 
   2   1   6      253.73      256.73      7.93 o 
   3   1   6       54.69       56.11      3.12 o 
   4   1   6       99.56      113.00      4.67 o 
   5   1   6     1091.90     1149.71     18.22 o 
   6   1   6     1958.17     2082.63     29.66 o 
   7   1   6        5.11        6.71      2.44 o 
   8   1   6      248.30      242.08      8.98 o 
   9   1   6      399.93      436.46     12.81 o 
  10   1   6       39.65       49.17      5.42 o 
  11   1   6        8.33        5.64      2.82 o 
  12   1   6      172.96      200.91     10.82 o 
  13   1   6      872.72      890.86     21.10 o 
  14   1   6       44.37       37.07      7.58 o 
  15   1   6        7.99        8.82      4.57 o 
  16   1   6        2.91        7.52      6.99 o 
  17   1   6       62.01       41.85     10.80 o 
  18   1   6       37.62       32.52     10.58 o 
  19   1   6        0.76        7.96      8.24 o 
 -17   2   6       21.34       35.82     12.02 o 
 -16   2   6        9.63       11.62      6.78 o 
 -15   2   6        2.65        9.21      6.12 o 
 -14   2   6      120.36      132.58     13.06 o 
 -13   2   6        4.45        3.25      4.94 o 
 -12   2   6       23.86       24.36      3.16 o 
 -11   2   6      169.36      189.34      7.03 o 
 -10   2   6      478.68      480.45     10.26 o 
  -9   2   6     1020.10     1052.30     17.80 o 
  -8   2   6      582.04      614.32     11.11 o 
  -7   2   6      486.33      509.79      9.62 o 
  -6   2   6      797.36      847.16     13.11 o 
  -5   2   6     1139.74     1223.34     17.04 o 
  -4   2   6     1289.10     1380.36     24.70 o 
  -3   2   6      125.41      120.71      4.50 o 
  -2   2   6     1468.63     1521.74     17.99 o 
  -1   2   6     1151.60     1145.91     17.05 o 
   0   2   6     3579.75     3547.18     43.95 o 
   1   2   6      308.66      289.23      7.80 o 
   2   2   6     1581.24     1552.45     20.38 o 
   3   2   6        0.00        1.45      1.55 o 
   4   2   6      573.74      546.19     11.44 o 
   5   2   6      487.95      460.43     11.47 o 
   6   2   6        7.04        3.86      2.24 o 
   7   2   6       39.52       32.13      3.60 o 
   8   2   6        0.56        1.41      2.23 o 
   9   2   6      147.97      149.95      8.94 o 
  10   2   6       87.78      100.87      7.72 o 
  11   2   6        4.44        7.01      3.58 o 
  12   2   6        2.80        2.65      3.59 o 
  13   2   6      524.27      509.64     19.59 o 
  14   2   6       11.38        9.23      4.03 o 
  15   2   6       13.00       14.30     11.55 o 
  16   2   6      106.30       98.74     13.61 o 
  17   2   6       24.00       12.83     13.74 o 
  18   2   6       29.38       25.66      8.24 o 
 -17   3   6        8.79        9.57     11.29 o 
 -16   3   6       84.03       95.20     18.16 o 
 -15   3   6       10.67        6.78      7.19 o 
 -14   3   6      234.87      255.27     19.00 o 
 -13   3   6       23.93       36.45      7.81 o 
 -12   3   6       14.84       14.47      5.94 o 
 -11   3   6      593.54      604.24     20.47 o 
 -10   3   6       12.79       10.26      3.41 o 
  -9   3   6       14.49       14.57      4.27 o 
  -8   3   6      134.34      128.11     12.89 o 
  -7   3   6      315.69      317.64     18.95 o 
  -6   3   6       52.11       63.43     10.31 o 
  -5   3   6        0.46        0.07      1.98 o 
  -4   3   6       87.47       74.26      4.74 o 
  -3   3   6       93.62      105.80      5.41 o 
  -2   3   6        5.10        5.13      2.09 o 
  -1   3   6      268.55      254.27      8.48 o 
   0   3   6      588.86      589.62     11.86 o 
   1   3   6      161.82      179.71      7.37 o 
   2   3   6       20.59       31.20      3.72 o 
   3   3   6      526.49      546.89     13.37 o 
   4   3   6       63.03       65.71      5.33 o 
   5   3   6        0.01       -1.65      2.24 o 
   6   3   6       35.53       42.61      4.66 o 
   7   3   6        3.42        5.01      2.66 o 
   8   3   6      225.86      234.95      9.87 o 
   9   3   6       60.59       70.35      5.63 o 
  10   3   6       30.98       29.38      6.69 o 
  11   3   6       30.40       30.68      5.28 o 
  12   3   6       80.81       84.78     10.15 o 
  13   3   6        3.07        4.66      4.39 o 
  14   3   6       63.36       69.57     11.79 o 
  15   3   6      107.41       99.12     19.38 o 
  16   3   6       50.81       48.71     10.89 o 
  17   3   6       54.54       66.74     13.19 o 
 -16   4   6        3.61       14.23     13.00 o 
 -15   4   6      246.55      261.30     30.42 o 
 -14   4   6        0.64        0.49     10.30 o 
 -13   4   6       13.64       15.87      6.57 o 
 -12   4   6       24.40        8.10     11.04 o 
 -11   4   6        1.68        4.42      7.36 o 
 -10   4   6      209.57      225.73     24.54 o 
  -9   4   6       47.30       38.80      7.58 o 
  -8   4   6       88.61       94.36     14.48 o 
  -7   4   6      134.59      125.15      9.48 o 
  -6   4   6        0.47        1.35      3.24 o 
  -5   4   6        1.34        3.57      2.92 o 
  -4   4   6      141.60      157.25      7.70 o 
  -3   4   6        5.43        0.58      2.17 o 
  -2   4   6        7.37        8.09      3.02 o 
  -1   4   6       26.99       33.96      5.07 o 
   0   4   6      182.98      189.10      9.07 o 
   1   4   6      184.11      195.59     11.33 o 
   2   4   6       29.12       18.90      4.89 o 
   3   4   6      210.52      201.89      9.95 o 
   4   4   6      139.37      123.50     10.94 o 
   5   4   6        2.81        4.12      3.01 o 
   6   4   6      106.18      101.15      7.38 o 
   7   4   6       68.44       75.45      6.91 o 
   8   4   6        3.32        0.37      3.36 o 
   9   4   6      158.73      139.65      9.40 o 
  10   4   6        2.27       -5.50      3.14 o 
  11   4   6       30.09       31.07      6.73 o 
  12   4   6       68.91       58.53     11.53 o 
  13   4   6        0.93      -11.78      6.87 o 
  14   4   6        8.11       20.12     10.30 o 
  15   4   6       31.69       14.23     10.80 o 
  16   4   6        0.28       -7.61      8.83 o 
 -14   5   6       18.56       27.73     14.72 o 
 -13   5   6       43.18       29.20     14.72 o 
 -12   5   6        2.19       -1.72      9.57 o 
 -11   5   6       28.30       23.31     12.76 o 
 -10   5   6       30.89       44.41     12.51 o 
  -9   5   6       53.55       30.42     13.00 o 
  -8   5   6      269.89      265.23     26.25 o 
  -7   5   6       30.06       34.60     11.04 o 
  -6   5   6      184.86      180.66     15.16 o 
  -5   5   6       79.78       76.68      6.43 o 
  -4   5   6      217.12      210.88      9.87 o 
  -3   5   6       14.31       10.60      3.29 o 
  -2   5   6      241.63      234.58     10.65 o 
  -1   5   6       54.66       47.31      8.42 o 
   0   5   6      145.02      138.34      8.08 o 
   1   5   6      582.01      634.48     15.20 o 
   2   5   6       14.82       17.45      4.23 o 
   3   5   6      249.79      264.50     11.82 o 
   4   5   6       56.11       61.17      6.41 o 
   5   5   6       72.29       68.22      6.30 o 
   6   5   6       11.23        6.84      3.71 o 
   7   5   6        2.86        3.09      3.89 o 
   8   5   6       89.59       86.16      8.75 o 
   9   5   6        7.03        5.06      4.18 o 
  10   5   6      182.03      190.65     17.98 o 
  11   5   6       26.06       18.17      6.38 o 
  12   5   6        2.26        1.72     10.06 o 
  13   5   6       10.28       14.97     11.53 o 
  14   5   6        1.09       -3.93     11.78 o 
  15   5   6        8.76       -8.83     10.55 o 
 -13   6   6       19.41        5.89     13.99 o 
 -12   6   6        8.95       12.02     13.25 o 
 -11   6   6       24.23       24.54     14.23 o 
 -10   6   6        0.01       -0.49     11.29 o 
  -9   6   6       57.40       66.98     17.42 o 
  -8   6   6      132.26      143.78     21.84 o 
  -7   6   6      114.31      122.19     20.61 o 
  -6   6   6        2.65       -9.57      8.59 o 
  -5   6   6       83.66       86.50     11.84 o 
  -4   6   6        3.28       -0.35      3.72 o 
  -3   6   6        0.39       -3.41      3.92 o 
  -2   6   6      137.68      118.30     10.77 o 
  -1   6   6       18.63       32.08      6.98 o 
   0   6   6      220.67      262.99     20.06 o 
   1   6   6       14.00        7.33      6.24 o 
   2   6   6       49.35       67.33      9.69 o 
   3   6   6       17.82       19.44     14.60 o 
   4   6   6       42.62       69.74      9.90 o 
   5   6   6        2.35        1.16      5.25 o 
   6   6   6        3.97        9.59      5.76 o 
   7   6   6        1.39       -1.91      4.69 o 
   8   6   6        4.29        2.33      5.53 o 
   9   6   6       17.11       14.89      6.04 o 
  10   6   6        0.04       -5.40     11.53 o 
  11   6   6       95.45       97.16     21.59 o 
  12   6   6       18.39       36.07     14.97 o 
 -10   7   6        0.12       -7.36     11.04 o 
  -9   7   6       19.16       14.48     15.70 o 
  -8   7   6        0.31        5.89     11.78 o 
  -7   7   6       55.23       90.78     21.35 o 
  -6   7   6       12.15        1.72     12.02 o 
  -5   7   6       25.24       29.60      9.87 o 
  -4   7   6       84.34       85.18     10.70 o 
  -3   7   6       15.46       17.64      6.38 o 
  -2   7   6       42.52       40.32      8.23 o 
  -1   7   6        1.06        0.40      5.44 o 
   0   7   6        5.40       -2.28      4.91 o 
   1   7   6        1.94        4.63      5.12 o 
   2   7   6       25.46       15.08      6.49 o 
   3   7   6        1.71        3.79      5.97 o 
   4   7   6       16.13       14.26      6.74 o 
   5   7   6        3.09       10.77     12.15 o 
   6   7   6       16.12        7.04     11.65 o 
   7   7   6        0.39        2.14     12.02 o 
   8   7   6        7.76       22.82     13.99 o 
   9   7   6        2.73        0.49     10.55 o 
  -4   8   6       13.82        6.39      9.54 o 
  -3   8   6        1.18        3.15      6.34 o 
  -2   8   6       15.68       13.72      7.06 o 
  -1   8   6       10.27       10.68      6.44 o 
   0   8   6       85.87       95.84     11.06 o 
   1   8   6        2.94        5.25      6.42 o 
   2   8   6        5.01        1.63      8.34 o 
   3   8   6        1.08        2.74      7.07 o 
 -18   1   7       45.55       39.50     13.25 o 
 -17   1   7       14.22       17.67      9.57 o 
 -16   1   7       36.15       24.78     11.04 o 
 -15   1   7        5.00        1.59      5.20 o 
 -14   1   7       35.99       34.32      4.81 o 
 -13   1   7      118.48      128.27      9.07 o 
 -12   1   7       23.37       24.17      3.40 o 
 -11   1   7       68.67       66.52      5.39 o 
 -10   1   7      641.47      597.30     11.53 o 
  -9   1   7       44.58       43.95      3.49 o 
  -8   1   7      214.68      208.87      6.48 o 
  -7   1   7      152.95      142.29      4.63 o 
  -6   1   7        1.15        1.67      1.27 o 
  -5   1   7       39.30       47.48      3.12 o 
  -4   1   7        2.50        2.68      1.64 o 
  -3   1   7      104.84      122.56      4.74 o 
  -2   1   7       53.42       64.72      3.85 o 
  -1   1   7      486.68      542.82      9.08 o 
   0   1   7       26.28       29.41      3.82 o 
   1   1   7      274.13      307.20      7.07 o 
   2   1   7      623.55      642.22      9.97 o 
   3   1   7      174.87      148.84      4.52 o 
   4   1   7      366.03      364.34      8.06 o 
   5   1   7       47.67       41.01      3.21 o 
   6   1   7       10.73        8.80      2.15 o 
   7   1   7      310.00      317.07      9.69 o 
   8   1   7      117.79      120.74      7.20 o 
   9   1   7       72.18       74.03      6.13 o 
  10   1   7       30.26       23.67      3.66 o 
  11   1   7        0.03       -0.82      2.49 o 
  12   1   7      207.81      221.86     11.93 o 
  13   1   7        4.96        6.97      3.75 o 
  14   1   7      164.07      161.58     12.71 o 
  15   1   7       34.63       26.87      7.89 o 
  16   1   7       78.31      101.36     13.61 o 
  17   1   7       36.59       47.60     10.69 o 
  18   1   7        0.01        0.18      7.61 o 
 -18   2   7        1.02        1.47      9.81 o 
 -17   2   7        3.95       -4.66      9.32 o 
 -16   2   7        6.83       15.21     10.06 o 
 -15   2   7        0.00       -3.19      8.83 o 
 -14   2   7       19.60        9.90      8.46 o 
 -13   2   7      623.51      574.37     18.45 o 
 -12   2   7      155.11      162.25      7.34 o 
 -11   2   7      297.61      282.15      7.74 o 
 -10   2   7      151.88      152.64      6.64 o 
  -9   2   7       14.48       14.87      2.33 o 
  -8   2   7      383.17      374.51      8.36 o 
  -7   2   7       28.66       32.75      3.82 o 
  -6   2   7        5.48        4.43      1.87 o 
  -5   2   7      135.13      147.51      5.89 o 
  -4   2   7       31.92       33.59      3.97 o 
  -3   2   7      127.47      146.00      4.61 o 
  -2   2   7       42.30       45.85      3.07 o 
  -1   2   7      677.09      725.87     12.11 o 
   0   2   7      956.69      982.89     15.22 o 
   1   2   7       47.72       41.52      3.04 o 
   2   2   7      445.71      452.44      8.35 o 
   3   2   7        0.05        1.84      1.31 o 
   4   2   7      747.03      731.61     14.38 o 
   5   2   7      199.87      206.30      6.90 o 
   6   2   7       65.35       60.72      4.47 o 
   7   2   7       21.98       15.92      3.00 o 
   8   2   7       81.15       75.93      5.50 o 
   9   2   7      349.12      361.91     21.43 o 
  10   2   7       46.47       35.63      5.02 o 
  11   2   7      156.71      169.54     11.97 o 
  12   2   7      161.83      158.69     12.13 o 
  13   2   7       14.43       17.56      7.96 o 
  14   2   7      131.25      119.31     17.54 o 
  15   2   7        7.92        8.00      6.39 o 
  16   2   7       61.07       37.05     10.58 o 
  17   2   7        3.19       -3.76      6.91 o 
 -14   3   7       13.47        6.62      9.08 o 
 -13   3   7       53.17       52.51     12.76 o 
 -12   3   7       38.40       57.65     12.39 o 
 -11   3   7      280.93      297.89     13.58 o 
 -10   3   7      402.13      359.13     10.91 o 
  -9   3   7        0.14        0.51      2.42 o 
  -8   3   7       45.17       42.63      4.39 o 
  -7   3   7      286.62      307.51     10.36 o 
  -6   3   7       14.88       15.62      3.21 o 
  -5   3   7       24.13       26.31      3.79 o 
  -4   3   7       19.52       20.77      2.85 o 
  -3   3   7       17.18       16.04      2.26 o 
  -2   3   7       20.91       16.30      2.59 o 
  -1   3   7       68.25       69.25      5.77 o 
   0   3   7       39.69       32.94      3.66 o 
   1   3   7      149.99      160.33      7.89 o 
   2   3   7      251.65      259.04      9.88 o 
   3   3   7      380.02      366.45      9.58 o 
   4   3   7      460.97      457.50     12.71 o 
   5   3   7       38.45       43.30      4.86 o 
   6   3   7       25.89       25.80      3.43 o 
   7   3   7        2.46        3.94      2.27 o 
   8   3   7      205.81      197.94      9.03 o 
   9   3   7       14.14        9.15      3.10 o 
  10   3   7        3.19       -2.43      3.30 o 
  11   3   7        7.67        3.79      4.16 o 
  12   3   7       48.45       41.37     14.11 o 
  13   3   7       46.53       25.03     10.55 o 
  14   3   7        9.60       10.06      9.57 o 
  15   3   7        1.87        5.15     10.80 o 
  16   3   7        0.78        1.58      6.75 o 
  17   3   7        0.58        3.73      6.84 o 
 -13   4   7       91.28      101.33     19.87 o 
 -12   4   7       67.74       62.32     14.72 o 
 -11   4   7       23.04       21.10     11.04 o 
 -10   4   7       74.73       70.91     14.23 o 
  -9   4   7        9.78        9.36      6.13 o 
  -8   4   7        9.95       20.74      4.49 o 
  -7   4   7       12.77       18.12      4.23 o 
  -6   4   7       18.16       19.08      4.00 o 
  -5   4   7      508.83      516.29     14.27 o 
  -4   4   7        6.63        5.21      2.58 o 
  -3   4   7      478.57      495.48     12.20 o 
  -2   4   7        7.97        5.85      3.02 o 
  -1   4   7        3.40        3.76      2.44 o 
   0   4   7       10.18       14.18      3.32 o 
   1   4   7        1.63        4.48      2.77 o 
   2   4   7      158.73      168.85      9.09 o 
   3   4   7      255.67      287.65     10.61 o 
   4   4   7       58.41       53.07      4.88 o 
   5   4   7       81.54       96.00      7.32 o 
   6   4   7       22.77       23.37      4.24 o 
   7   4   7       49.95       38.63      6.04 o 
   8   4   7       14.10        8.98      3.77 o 
   9   4   7        0.73       -0.77      3.32 o 
  10   4   7        5.31        9.80      6.77 o 
  11   4   7        2.42        1.72      8.83 o 
  12   4   7        2.49        6.62      9.57 o 
  13   4   7        0.45        3.43      8.59 o 
  14   4   7        0.23       -5.15      9.32 o 
  15   4   7        7.41       21.84     14.72 o 
 -11   5   7        4.48       11.04      9.81 o 
 -10   5   7        3.40        3.19     11.29 o 
  -9   5   7       12.29       23.31     10.55 o 
  -8   5   7      103.90      113.60     18.16 o 
  -7   5   7       74.99       53.65      9.63 o 
  -6   5   7       16.76       24.60      8.71 o 
  -5   5   7        1.42        0.48      3.55 o 
  -4   5   7      106.96      117.48      8.62 o 
  -3   5   7      129.67      134.38      8.92 o 
  -2   5   7      103.86      111.01      8.05 o 
  -1   5   7        6.85        3.02      3.48 o 
   0   5   7      396.42      399.37     12.88 o 
   1   5   7       10.26       13.42      5.69 o 
   2   5   7       36.42       34.25      5.99 o 
   3   5   7       12.01       10.22      4.48 o 
   4   5   7       40.37       58.90     13.86 o 
   5   5   7      109.64       90.61     10.49 o 
   6   5   7        3.33        2.53      5.19 o 
   7   5   7       53.31       38.28      6.94 o 
   8   5   7       63.97       55.70      7.96 o 
   9   5   7        3.22        7.57      5.45 o 
  10   5   7       21.86       39.05      9.32 o 
  11   5   7       29.41       32.04      7.78 o 
  12   5   7       17.18       10.55     11.78 o 
  13   5   7       20.42       -1.47     11.53 o 
  14   5   7       10.06       10.55     11.53 o 
  -8   6   7      126.25      165.37     24.54 o 
  -7   6   7       13.00        9.98      7.30 o 
  -6   6   7       65.37       48.88     10.22 o 
  -5   6   7        5.99        5.81      5.50 o 
  -4   6   7        0.90       -3.14      4.56 o 
  -3   6   7       27.06       27.10      6.45 o 
  -2   6   7        2.14       -1.69      4.01 o 
  -1   6   7       73.18       89.90     10.03 o 
   0   6   7        5.31       10.99      5.04 o 
   1   6   7       65.93       51.36      9.69 o 
   2   6   7        4.14        0.71      5.36 o 
   3   6   7       53.58       68.61      9.95 o 
   4   6   7      104.43       91.56     11.48 o 
   5   6   7       42.25       41.21      8.07 o 
   6   6   7        3.57       14.06      6.71 o 
   7   6   7        1.00       -7.10      6.75 o 
   8   6   7        1.04        2.23      5.35 o 
   9   6   7      113.14      118.69     13.49 o 
  10   6   7       30.75       56.92     17.17 o 
  11   6   7       19.36       25.52     14.72 o 
  -8   7   7       10.76       -2.94     12.02 o 
  -7   7   7       68.63       73.36     18.40 o 
  -6   7   7      142.96      166.60     24.29 o 
  -5   7   7       28.26       28.22      9.50 o 
  -4   7   7       37.62       36.04      7.93 o 
  -3   7   7       13.70       19.08      8.31 o 
  -2   7   7       49.08       64.95      9.41 o 
  -1   7   7        0.09        8.95      5.89 o 
   0   7   7       42.79       49.54      9.78 o 
   1   7   7       47.55       45.13     11.78 o 
   2   7   7        4.68        4.87      6.42 o 
   3   7   7       24.75       20.86      9.81 o 
   4   7   7        0.31       -1.96      6.11 o 
   5   7   7       32.02       24.69      7.94 o 
   6   7   7        0.12       -1.46      9.08 o 
   7   7   7       34.41       29.96      9.37 o 
   8   7   7        8.02       14.23     13.00 o 
 -16   0   8       17.16       17.17      9.57 o 
 -15   0   8       48.44       76.06     12.51 o 
 -14   0   8       52.82       77.04     12.27 o 
 -13   0   8       26.24       37.54     10.06 o 
 -12   0   8       92.06       72.87     12.27 o 
 -11   0   8      318.59      313.58     14.98 o 
 -10   0   8     1018.75      987.11     22.24 o 
  -9   0   8       90.08       83.98      9.50 o 
  -8   0   8      206.16      174.75     10.61 o 
  -7   0   8      133.34      129.46      7.61 o 
  -6   0   8      889.25      879.70     18.96 o 
  -5   0   8        1.05        2.64      1.94 o 
  -4   0   8      176.62      163.39      5.90 o 
  -3   0   8      396.36      433.64     10.95 o 
  -2   0   8      279.17      303.51     19.14 o 
  -1   0   8      134.01      127.09     13.99 o 
   0   0   8      177.20      159.73     15.70 o 
   1   0   8       58.18       75.82     11.29 o 
   2   0   8      621.15      671.30     30.91 o 
   3   0   8      422.24      429.81     15.16 o 
   4   0   8      134.62      129.67      5.62 o 
   5   0   8       22.14       14.76      3.48 o 
   6   0   8       86.92       95.37      6.36 o 
   7   0   8      291.41      301.00     10.80 o 
   8   0   8      147.39      137.55      8.83 o 
   9   0   8       65.32       74.27      7.03 o 
  10   0   8        0.01       -1.29      3.30 o 
  11   0   8       39.80       30.21      8.59 o 
  12   0   8       94.41      101.22     15.09 o 
  13   0   8        0.00        0.49      7.12 o 
  14   0   8       84.66       66.25     14.48 o 
  15   0   8       38.96       43.43     13.25 o 
  16   0   8       32.26       34.10     13.00 o 
  17   0   8       21.51        8.59     10.80 o 
 -18   1   8       28.57       40.24     11.53 o 
 -17   1   8        0.30        9.32      9.81 o 
 -16   1   8       38.59       32.39     10.55 o 
 -15   1   8       12.27       13.25      8.83 o 
 -14   1   8        0.38       -1.83      4.25 o 
 -13   1   8      379.21      372.09     15.75 o 
 -12   1   8      293.79      281.18     15.95 o 
 -11   1   8       45.51       42.44      4.35 o 
 -10   1   8       14.60       13.92      2.64 o 
  -9   1   8        4.84        3.17      1.99 o 
  -8   1   8      310.60      313.32      8.28 o 
  -7   1   8      278.37      286.45      6.66 o 
  -6   1   8      186.66      207.09      5.46 o 
  -5   1   8       98.71       93.95      4.61 o 
  -4   1   8      253.10      257.38      8.11 o 
  -3   1   8     1075.65     1082.72     18.20 o 
  -2   1   8        8.18        5.68      1.83 o 
  -1   1   8      169.58      163.50      4.92 o 
   0   1   8      183.50      189.25      5.05 o 
   1   1   8        9.76        9.14      1.80 o 
   2   1   8      131.75      133.09      4.91 o 
   3   1   8        0.19        0.48      1.16 o 
   4   1   8       85.36       74.47      4.09 o 
   5   1   8       59.65       59.89      3.92 o 
   6   1   8       48.21       47.62      4.10 o 
   7   1   8       11.68       11.05      3.15 o 
   8   1   8        0.07        2.47      2.37 o 
   9   1   8      168.96      180.89     16.87 o 
  10   1   8      111.73      117.18      7.95 o 
  11   1   8       61.32       62.80      6.19 o 
  12   1   8       73.36       94.92      8.24 o 
  13   1   8        0.93        1.21      4.82 o 
  14   1   8       58.22       48.27      9.29 o 
  15   1   8       25.81       26.07      7.61 o 
  16   1   8       43.10       49.76     10.93 o 
  17   1   8      115.43      131.90     16.61 o 
 -18   2   8       10.37       16.68      9.81 o 
 -17   2   8        0.92        2.21      9.81 o 
 -16   2   8       45.75       41.96     13.74 o 
 -15   2   8       18.34       49.56     13.49 o 
 -14   2   8       31.01       28.95     11.04 o 
 -13   2   8        1.63       -1.23      8.34 o 
 -12   2   8       39.76       29.99      5.94 o 
 -11   2   8      208.03      232.67     10.91 o 
 -10   2   8       35.03       34.92      3.52 o 
  -9   2   8      212.10      217.20      7.63 o 
  -8   2   8        5.31        6.66      2.67 o 
  -7   2   8        0.86        0.16      1.66 o 
  -6   2   8        0.04       -0.19      1.44 o 
  -5   2   8        0.01        0.96      1.44 o 
  -4   2   8       40.92       46.05      5.95 o 
  -3   2   8        0.39       -1.34      1.12 o 
  -2   2   8      137.79      148.87      6.94 o 
  -1   2   8      153.66      167.64      6.13 o 
   0   2   8       44.22       47.36      2.68 o 
   1   2   8        9.61       10.18      1.46 o 
   2   2   8       20.96       20.28      2.74 o 
   3   2   8        5.89        5.44      1.59 o 
   4   2   8       27.07       23.31      2.54 o 
   5   2   8        3.70        5.69      2.05 o 
   6   2   8      122.02      107.30      5.91 o 
   7   2   8        1.20        0.11      1.97 o 
   8   2   8      250.21      242.15      9.66 o 
   9   2   8        0.10       -0.54      2.64 o 
  10   2   8       14.27        7.24      5.06 o 
  11   2   8       43.83       24.12      5.75 o 
  12   2   8       27.00       32.39      9.08 o 
  13   2   8        9.85       18.11      6.50 o 
  14   2   8       44.26       47.18     12.88 o 
  15   2   8       63.60       58.89     11.10 o 
  16   2   8       19.75        7.90      7.76 o 
  17   2   8        3.19       -5.83      6.41 o 
 -17   3   8       17.14       40.24     15.21 o 
 -16   3   8       31.25       31.90     14.72 o 
 -15   3   8       19.42       21.84     11.78 o 
 -14   3   8       59.31       85.63     17.91 o 
 -13   3   8       70.50       86.12     16.44 o 
 -12   3   8      113.09      108.45     18.16 o 
 -11   3   8       35.01       58.39     13.74 o 
 -10   3   8        1.72        2.91      3.99 o 
  -9   3   8      420.87      424.04     13.07 o 
  -8   3   8      363.31      348.82     12.82 o 
  -7   3   8        7.46        4.55      2.84 o 
  -6   3   8       33.02       28.42      3.32 o 
  -5   3   8        0.10       -0.28      1.84 o 
  -4   3   8       32.94       38.82      3.69 o 
  -3   3   8        7.02        4.87      2.09 o 
  -2   3   8       16.14        8.17      2.46 o 
  -1   3   8      240.96      236.80      7.91 o 
   0   3   8       92.24       90.06      5.58 o 
   1   3   8       82.52       92.91     10.34 o 
   2   3   8       95.59      106.04      9.67 o 
   3   3   8        3.21        5.18      2.71 o 
   4   3   8      239.87      250.47      7.52 o 
   5   3   8      397.05      372.86     10.29 o 
   6   3   8       33.70       26.28      3.68 o 
   7   3   8        3.59        3.18      2.49 o 
   8   3   8      130.41      118.42      7.98 o 
   9   3   8       34.01       27.98      6.16 o 
  10   3   8        9.14       10.96      5.76 o 
  11   3   8        9.64        6.62      7.12 o 
  12   3   8       18.82       21.10     10.30 o 
  13   3   8       13.72       16.68     11.29 o 
  14   3   8        0.36        5.40      8.59 o 
  15   3   8        3.03        9.81     10.30 o 
  16   3   8       71.88       64.34     11.84 o 
 -16   4   8       50.41       80.23     18.65 o 
 -15   4   8       19.31       33.61     15.21 o 
 -14   4   8       17.15       13.74     12.51 o 
 -13   4   8        4.45        9.32     11.53 o 
 -12   4   8       44.75       46.13     14.23 o 
 -11   4   8        2.70       -6.38      8.34 o 
 -10   4   8      103.80       99.86     17.91 o 
  -9   4   8       51.75       71.89     15.95 o 
  -8   4   8       50.17       56.74     11.70 o 
  -7   4   8       74.35       71.45      9.59 o 
  -6   4   8      174.36      174.93      9.62 o 
  -5   4   8       21.85       17.77      3.91 o 
  -4   4   8      101.09       92.12      9.42 o 
  -3   4   8       70.33       61.81      5.58 o 
  -2   4   8       21.24       16.58      3.32 o 
  -1   4   8      574.61      545.50     14.47 o 
   0   4   8      770.93      768.10     17.91 o 
   1   4   8       20.00       14.88      4.17 o 
   2   4   8      151.66      174.55     10.53 o 
   3   4   8      108.97      107.51      8.45 o 
   4   4   8       12.86        9.00      3.86 o 
   5   4   8      236.22      234.79     11.32 o 
   6   4   8       51.64       52.46      6.99 o 
   7   4   8      128.13      126.62      8.65 o 
   8   4   8       26.02       22.85      5.68 o 
   9   4   8       22.12       20.22      6.06 o 
  10   4   8       10.55       19.95      6.39 o 
  11   4   8        3.84        5.15      9.32 o 
  12   4   8        4.21        3.19      8.59 o 
  13   4   8       14.67       10.55     11.29 o 
  14   4   8        0.05       -9.08      9.32 o 
  15   4   8       23.16       29.20     14.23 o 
 -14   5   8        7.59        2.94     13.25 o 
 -13   5   8       14.18        9.57     10.80 o 
 -12   5   8        2.95       -8.10      9.81 o 
 -11   5   8       39.87       33.61     13.00 o 
 -10   5   8       29.39        9.08     12.02 o 
  -9   5   8       62.59       67.23     16.19 o 
  -8   5   8      217.51      229.90     25.76 o 
  -7   5   8        1.39       10.55     10.55 o 
  -6   5   8        4.75        0.00      5.54 o 
  -5   5   8      111.07      101.68     12.88 o 
  -4   5   8      116.22      123.22     10.18 o 
  -3   5   8      214.90      208.44     16.65 o 
  -2   5   8       21.78       26.12      5.24 o 
  -1   5   8       41.45       41.22      5.43 o 
   0   5   8        0.57        4.06      3.69 o 
   1   5   8        7.88        8.40      4.36 o 
   2   5   8       22.37       27.98     10.67 o 
   3   5   8       60.16       63.79      9.28 o 
   4   5   8       10.53        1.61      5.10 o 
   5   5   8       11.19        0.88      4.99 o 
   6   5   8       74.12       81.29     25.15 o 
   7   5   8        0.00       -1.34      4.95 o 
   8   5   8       21.66        9.32      5.55 o 
   9   5   8        2.02        3.17      6.04 o 
  10   5   8       21.95       21.56      7.71 o 
  11   5   8        7.70       18.89      8.10 o 
  12   5   8        0.01      -15.46      8.83 o 
  13   5   8        1.38       -1.96     10.06 o 
 -11   6   8        0.56       -7.61      9.57 o 
 -10   6   8        4.68        0.98     11.29 o 
  -9   6   8        0.60        3.43      8.83 o 
  -8   6   8       29.13       42.45     15.21 o 
  -7   6   8        4.70       23.80     12.02 o 
  -6   6   8       11.48        3.93      9.08 o 
  -5   6   8        8.23        7.44      6.14 o 
  -4   6   8        6.45       12.65      9.32 o 
  -3   6   8       21.62       26.17     12.76 o 
  -2   6   8       61.65       67.86     11.16 o 
  -1   6   8       35.29       30.81      8.50 o 
   0   6   8        3.28        0.91      5.60 o 
   1   6   8        0.53        1.12      5.17 o 
   2   6   8       90.30       90.51     11.24 o 
   3   6   8        0.75        5.09      5.13 o 
   4   6   8        2.32        4.88      5.97 o 
   5   6   8       14.03        8.96      6.77 o 
   6   6   8       39.81       54.62     16.81 o 
   7   6   8        1.05        2.26      6.22 o 
   8   6   8       80.30      112.92     13.27 o 
   9   6   8        0.21       -1.01      6.54 o 
  10   6   8       25.61       25.76     13.49 o 
  -7   7   8        0.74       -7.61      8.59 o 
  -6   7   8       64.21       40.97     15.46 o 
  -5   7   8        8.31       16.19     11.78 o 
  -4   7   8        3.49        3.80      6.42 o 
  -3   7   8        0.90        5.30      7.48 o 
  -2   7   8        0.38        5.56      6.88 o 
  -1   7   8       20.53       10.14      7.48 o 
   0   7   8       12.88       37.10     13.37 o 
   1   7   8       11.21       10.40      7.41 o 
   2   7   8       22.35       36.25      9.18 o 
   3   7   8        4.03        9.92      7.44 o 
   4   7   8        7.33       15.02      7.78 o 
   5   7   8        1.55        7.62      6.19 o 
   6   7   8       16.47       21.45     12.64 o 
 -17   1   9        0.00        5.40      9.57 o 
 -16   1   9       55.43       86.86     14.48 o 
 -15   1   9       18.62       19.87     10.06 o 
 -14   1   9       35.76       39.75      7.47 o 
 -13   1   9       58.62       70.95      8.87 o 
 -12   1   9        1.35       -0.39      4.30 o 
 -11   1   9      320.27      359.94     15.89 o 
 -10   1   9      202.02      205.59      9.85 o 
  -9   1   9      791.07      810.59     17.88 o 
  -8   1   9      132.44      129.26      7.20 o 
  -7   1   9      144.20      146.94      7.38 o 
  -6   1   9        2.82        1.57      1.78 o 
  -5   1   9       93.29      122.67      6.87 o 
  -4   1   9       16.53       20.32      2.58 o 
  -3   1   9      235.82      278.76      7.78 o 
  -2   1   9      434.22      428.65     10.55 o 
  -1   1   9      662.29      699.25     17.39 o 
   0   1   9       17.46       17.85      2.50 o 
   1   1   9       69.19       61.38      3.86 o 
   2   1   9       23.21       24.81      3.65 o 
   3   1   9       31.79       37.03      3.98 o 
   4   1   9        0.00       -1.09      1.44 o 
   5   1   9       17.39       15.93      2.29 o 
   6   1   9        4.22        1.77      2.02 o 
   7   1   9       19.94       29.22      4.28 o 
   8   1   9        8.10        9.27      3.01 o 
   9   1   9       65.19       47.03      4.98 o 
  10   1   9       27.70       35.55      5.07 o 
  11   1   9        5.30        0.17      4.54 o 
  12   1   9      124.00      104.21     11.94 o 
  13   1   9       16.46       16.15      5.76 o 
  14   1   9       10.71       16.70      6.85 o 
  15   1   9       27.60       19.79      8.42 o 
  16   1   9        4.44       -0.74      6.94 o 
 -17   2   9        0.23       -1.23      8.34 o 
 -16   2   9       21.69       28.95     12.51 o 
 -15   2   9        8.64        9.32      8.34 o 
 -14   2   9        3.21        0.74      8.59 o 
 -13   2   9       44.70       31.90     11.04 o 
 -12   2   9      206.98      211.70     12.55 o 
 -11   2   9       17.79       17.34      5.46 o 
 -10   2   9        6.13        5.10      4.08 o 
  -9   2   9      179.63      188.86     15.37 o 
  -8   2   9      115.19      116.84      8.92 o 
  -7   2   9        3.09       -0.80      3.18 o 
  -6   2   9       25.01       17.81      3.79 o 
  -5   2   9        7.73        6.72      3.27 o 
  -4   2   9       11.15       16.83      3.47 o 
  -3   2   9       94.37       91.60      6.71 o 
  -2   2   9      237.59      244.10      8.18 o 
  -1   2   9       12.80       12.14      2.83 o 
   0   2   9        6.28        5.73      2.30 o 
   1   2   9      479.73      478.78     11.29 o 
   2   2   9      246.27      231.56      9.36 o 
   3   2   9       92.27      101.98      3.95 o 
   4   2   9        0.47        0.37      1.48 o 
   5   2   9      104.38      103.26      5.53 o 
   6   2   9      448.69      429.72     11.83 o 
   7   2   9       46.82       51.09      5.04 o 
   8   2   9        7.75       15.27      3.65 o 
   9   2   9      296.23      293.03     19.39 o 
  10   2   9       20.59        4.91      7.36 o 
  11   2   9       58.08       74.10     14.23 o 
  12   2   9        8.92        4.17      8.83 o 
  13   2   9        3.97        3.18      6.14 o 
  14   2   9        0.47       -0.23      5.89 o 
  15   2   9       13.60       11.09      7.09 o 
  16   2   9        8.91        9.74      7.11 o 
 -16   3   9        6.60       17.67     11.29 o 
 -15   3   9        8.42       14.97     12.02 o 
 -14   3   9        0.03       -1.72      6.62 o 
 -13   3   9        2.94       -6.38      9.08 o 
 -12   3   9        0.03       -3.43      8.10 o 
 -11   3   9      101.79       73.12     15.95 o 
 -10   3   9        2.32        1.01      6.01 o 
  -9   3   9      116.57      107.81     10.80 o 
  -8   3   9        8.19       14.49      4.17 o 
  -7   3   9        2.90        0.80      3.33 o 
  -6   3   9      140.58      138.24     10.21 o 
  -5   3   9       14.11       12.86      3.48 o 
  -4   3   9      314.24      327.55     14.11 o 
  -3   3   9       26.83       32.46      4.00 o 
  -2   3   9        6.33       11.44      2.52 o 
  -1   3   9      116.69      124.08      5.99 o 
   0   3   9       14.54        9.59      3.40 o 
   1   3   9       60.22       56.85      5.10 o 
   2   3   9      355.67      354.06      9.73 o 
   3   3   9      525.51      549.19     14.56 o 
   4   3   9      435.26      436.98     12.29 o 
   5   3   9      174.30      177.88      8.85 o 
   6   3   9       72.60       70.43      6.20 o 
   7   3   9        9.40        7.60      3.97 o 
   8   3   9        7.15       21.38      5.21 o 
   9   3   9        3.74        7.47      9.32 o 
  10   3   9        5.39        3.68      7.12 o 
  11   3   9      212.06      248.79     26.74 o 
  12   3   9        9.06       -3.19      7.61 o 
  13   3   9       16.79        0.74      9.57 o 
  14   3   9        1.64      -12.76      7.12 o 
  15   3   9       28.60       42.84     10.04 o 
 -15   4   9        1.83        8.59     11.04 o 
 -14   4   9       21.52       19.38     13.99 o 
 -13   4   9        1.43        2.45      8.59 o 
 -12   4   9        2.30        0.74      9.08 o 
 -11   4   9        8.90       16.19     11.04 o 
 -10   4   9       27.19       13.49     10.30 o 
  -9   4   9       40.03       53.73     14.97 o 
  -8   4   9       51.94       46.13     13.25 o 
  -7   4   9       34.83       40.03     12.51 o 
  -6   4   9      199.53      174.15     22.70 o 
  -5   4   9      500.04      513.89     24.29 o 
  -4   4   9       36.43       18.32      4.78 o 
  -3   4   9       70.89       64.51      6.55 o 
  -2   4   9       49.96       44.80      5.78 o 
  -1   4   9      279.28      276.87     14.37 o 
   0   4   9      397.39      423.29     14.13 o 
   1   4   9        0.32       -2.82      3.10 o 
   2   4   9      402.00      385.24     13.83 o 
   3   4   9        2.50        3.28      3.55 o 
   4   4   9      237.48      262.13     12.07 o 
   5   4   9       35.80       43.17      8.46 o 
   6   4   9      267.85      267.18     25.76 o 
   7   4   9      159.91      154.35     29.93 o 
   8   4   9        5.04        9.29      5.72 o 
   9   4   9       59.14       35.86     18.16 o 
  10   4   9        8.54        1.75      5.89 o 
  11   4   9        0.01       -9.08      7.85 o 
  12   4   9        3.96        0.00      9.57 o 
  13   4   9        9.85       22.57     11.29 o 
 -13   5   9       10.12        8.10     12.51 o 
 -12   5   9        1.46       -4.17     11.04 o 
 -11   5   9       24.75       21.10     13.74 o 
 -10   5   9       28.55       37.78     14.48 o 
  -9   5   9        0.42        6.87      8.34 o 
  -8   5   9       43.27       26.99     12.02 o 
  -7   5   9       45.28       41.71     13.74 o 
  -6   5   9       52.15       58.15     14.23 o 
  -5   5   9        0.64        1.23      7.61 o 
  -4   5   9       11.05        7.82     10.43 o 
  -3   5   9       45.25       48.85      8.87 o 
  -2   5   9       19.08       19.92      7.36 o 
  -1   5   9       28.71       40.19      7.82 o 
   0   5   9       29.62       33.25     22.94 o 
   1   5   9       62.04       42.76      8.35 o 
   2   5   9       63.88       53.54      8.83 o 
   3   5   9        1.88        3.30      4.78 o 
   4   5   9        9.62        5.12      5.29 o 
   5   5   9       12.47       10.49      5.76 o 
   6   5   9       44.99       24.12      7.49 o 
   7   5   9       33.45       14.80     12.02 o 
   8   5   9       12.07        6.53      8.10 o 
   9   5   9        0.49       -3.12      5.89 o 
  10   5   9        5.84        6.51      7.07 o 
  11   5   9       64.76       78.09     11.61 o 
  12   5   9        1.08       -4.91      9.32 o 
 -10   6   9        2.13      -12.76      7.12 o 
  -9   6   9       13.90        0.25     11.04 o 
  -8   6   9        2.20        2.45     10.06 o 
  -7   6   9       90.96       83.91     18.40 o 
  -6   6   9      194.04      230.14     28.46 o 
  -5   6   9       40.51       34.84     13.74 o 
  -4   6   9       43.47       33.79      9.10 o 
  -3   6   9      110.90       90.41     12.32 o 
  -2   6   9       72.40       82.87     11.76 o 
  -1   6   9       35.25       21.71      7.63 o 
   0   6   9        0.00        3.60      6.13 o 
   1   6   9       28.15       36.66     23.92 o 
   2   6   9       47.14       49.95      9.64 o 
   3   6   9        5.20       -2.92      5.89 o 
   4   6   9        9.83       14.86      7.44 o 
   5   6   9       13.61       21.56      7.72 o 
   6   6   9        1.06        5.92      7.19 o 
   7   6   9        9.01       12.78      7.72 o 
   8   6   9       22.08       43.84     16.07 o 
   9   6   9        0.00        4.07      7.45 o 
  -5   7   9       58.66       36.56     13.49 o 
  -4   7   9        8.89       11.40      8.21 o 
  -3   7   9        1.50       -5.01      6.41 o 
  -2   7   9        0.14       -1.43      6.50 o 
  -1   7   9        9.36       15.65      7.88 o 
   0   7   9        4.23        1.39      6.90 o 
   1   7   9        6.62       16.81      8.83 o 
   2   7   9       14.60       18.96     14.97 o 
   3   7   9        8.78        9.38     16.32 o 
   4   7   9       11.08       15.56     12.27 o 
 -15   0  10       36.81       51.28     11.29 o 
 -14   0  10       35.19       66.74     13.25 o 
 -13   0  10       73.03       55.70     12.27 o 
 -12   0  10        0.45        6.62      7.36 o 
 -11   0  10      473.40      426.18     26.01 o 
 -10   0  10      107.01       87.57     10.18 o 
  -9   0  10     1388.15     1281.96     34.63 o 
  -8   0  10        8.87        9.64      4.35 o 
  -7   0  10      239.69      284.72     12.75 o 
  -6   0  10       11.58       11.49      3.85 o 
  -5   0  10      104.23      100.68      6.41 o 
  -4   0  10      171.14      194.32     19.63 o 
  -3   0  10       19.26        9.08      7.61 o 
  -2   0  10       30.77       15.21      7.36 o 
  -1   0  10       13.67       12.51      6.87 o 
   0   0  10      528.28      580.02     30.91 o 
   1   0  10      582.90      554.98     15.37 o 
   2   0  10      186.20      175.09      8.48 o 
   3   0  10      479.64      474.69     15.92 o 
   4   0  10     1246.73     1224.08     39.75 o 
   5   0  10       30.68       30.58      4.04 o 
   6   0  10      220.45      220.98     10.67 o 
   7   0  10       17.88       12.56      4.15 o 
   8   0  10      232.19      286.12     13.50 o 
   9   0  10       31.84       37.05     10.30 o 
  10   0  10        3.09       -0.98      5.40 o 
  11   0  10      294.02      329.02     23.80 o 
  12   0  10      221.97      192.85     22.33 o 
  13   0  10      623.15      579.78     35.33 o 
  14   0  10       38.44       36.56     13.25 o 
  15   0  10       96.67       79.50     17.42 o 
 -17   1  10        0.04       -1.47      8.10 o 
 -16   1  10        5.18        7.12      8.59 o 
 -15   1  10       12.26       13.99     10.06 o 
 -14   1  10       15.79        8.59      7.61 o 
 -13   1  10       12.13        8.73      7.73 o 
 -12   1  10        9.77       10.71      5.36 o 
 -11   1  10        4.77        1.58      6.50 o 
 -10   1  10       19.40       25.72      6.19 o 
  -9   1  10        6.31        7.89      3.13 o 
  -8   1  10        0.25        4.34      2.82 o 
  -7   1  10        0.54        3.76      3.36 o 
  -6   1  10      325.61      315.44      9.14 o 
  -5   1  10       27.62       26.96      3.03 o 
  -4   1  10      117.14      102.91      5.87 o 
  -3   1  10       36.34       35.99      2.84 o 
  -2   1  10      395.46      368.21     11.19 o 
  -1   1  10       64.81       73.11      5.07 o 
   0   1  10        5.28        4.29      1.71 o 
   1   1  10      185.51      184.93      8.00 o 
   2   1  10       71.06       64.65      4.11 o 
   3   1  10       37.97       48.77      7.33 o 
   4   1  10        3.74       -2.56      3.03 o 
   5   1  10       24.69       23.49      4.05 o 
   6   1  10       71.91       74.38      5.05 o 
   7   1  10        0.32        3.78      2.85 o 
   8   1  10       37.37       34.66      4.37 o 
   9   1  10       13.22        8.28      4.94 o 
  10   1  10      271.33      270.79     24.90 o 
  11   1  10       42.43       35.12      7.63 o 
  12   1  10       32.28       22.87     14.97 o 
  13   1  10        1.93        3.73      6.06 o 
  14   1  10       37.62       38.61     19.75 o 
  15   1  10       92.29      120.49     15.08 o 
 -16   2  10       11.24        9.57     11.04 o 
 -15   2  10       22.53       41.71     12.76 o 
 -14   2  10        1.91       -1.47      8.34 o 
 -13   2  10        1.74       15.70      8.10 o 
 -12   2  10        2.44        8.59      8.59 o 
 -11   2  10       10.78       11.72      5.48 o 
 -10   2  10       45.79       29.87      6.99 o 
  -9   2  10       15.60       18.10      4.79 o 
  -8   2  10        3.01        2.12      3.13 o 
  -7   2  10       79.33       85.11      9.36 o 
  -6   2  10       67.48       66.64      6.41 o 
  -5   2  10       26.87       29.22      5.05 o 
  -4   2  10       14.31       21.10      9.08 o 
  -3   2  10       18.50        5.89      6.38 o 
  -2   2  10      118.89      109.77     12.92 o 
  -1   2  10        5.27        6.02      2.87 o 
   0   2  10      259.38      254.01     12.04 o 
   1   2  10      504.76      501.85     22.45 o 
   2   2  10       66.02       67.86      7.40 o 
   3   2  10       65.95       66.05      7.48 o 
   4   2  10      257.10      244.91      6.93 o 
   5   2  10        6.69        8.97      2.74 o 
   6   2  10       67.96       81.83      6.23 o 
   7   2  10       33.56       30.27      4.29 o 
   8   2  10        0.21       -2.94      6.62 o 
   9   2  10        1.05        3.93      6.38 o 
  10   2  10        8.24       -0.74      7.61 o 
  11   2  10        0.22        8.59      8.10 o 
  12   2  10       32.33       32.26      8.15 o 
  13   2  10        0.57        3.19      5.90 o 
  14   2  10       13.72        3.93      7.36 o 
  15   2  10        9.75        9.57      6.94 o 
 -15   3  10        0.01       -7.36      9.81 o 
 -14   3  10       13.57        6.38      9.32 o 
 -13   3  10        3.36       -5.89      8.59 o 
 -12   3  10       19.59       11.04      9.57 o 
 -11   3  10       23.40       11.04     10.80 o 
 -10   3  10       12.31        5.64      8.59 o 
  -9   3  10       95.91      135.10     11.85 o 
  -8   3  10        7.62       10.36     13.25 o 
  -7   3  10       43.33       45.96      5.66 o 
  -6   3  10      111.57      114.37      7.58 o 
  -5   3  10        4.80        7.42      3.16 o 
  -4   3  10      172.97      181.96     10.55 o 
  -3   3  10        0.72       -7.06      3.53 o 
  -2   3  10       14.78       18.07      5.40 o 
  -1   3  10      141.42      131.84     10.57 o 
   0   3  10       43.32       41.04      4.87 o 
   1   3  10      563.49      602.02     12.03 o 
   2   3  10        0.18       -0.83      1.88 o 
   3   3  10      438.05      457.94     15.90 o 
   4   3  10        4.51       10.06      3.75 o 
   5   3  10        0.39        2.01      2.58 o 
   6   3  10        3.31       -0.77      4.07 o 
   7   3  10       17.23       14.35      6.25 o 
   8   3  10      260.79      247.56     23.80 o 
   9   3  10       25.71        8.90      6.06 o 
  10   3  10        4.59       -3.68      8.10 o 
  11   3  10        0.47       -1.23      7.85 o 
  12   3  10       17.50       25.03     10.55 o 
  13   3  10       15.23       25.76     12.02 o 
  14   3  10        3.62        2.21      9.32 o 
 -14   4  10       12.55        1.96     11.53 o 
 -13   4  10        0.55       -5.64      9.32 o 
 -12   4  10        1.04        1.96     11.04 o 
 -11   4  10        1.61        7.61      8.83 o 
 -10   4  10       24.92       18.65     11.53 o 
  -9   4  10       96.04       87.35     18.16 o 
  -8   4  10       11.73       27.23     10.55 o 
  -7   4  10       21.54       24.18      6.37 o 
  -6   4  10       37.87       42.02      7.49 o 
  -5   4  10       50.52       38.20      6.91 o 
  -4   4  10       31.84       30.73      6.07 o 
  -3   4  10       14.75       21.04      4.46 o 
  -2   4  10      185.27      175.73      9.25 o 
  -1   4  10      194.47      182.38     14.94 o 
   0   4  10        6.25       10.09      4.01 o 
   1   4  10        0.48        3.89      3.31 o 
   2   4  10       36.83       39.48      5.38 o 
   3   4  10        2.85        1.06      3.46 o 
   4   4  10        2.50        5.14      4.05 o 
   5   4  10        3.41        3.49      3.89 o 
   6   4  10       10.04       12.02      6.07 o 
   7   4  10        0.00       -0.61      5.20 o 
   8   4  10       56.98       54.82     10.30 o 
   9   4  10        5.14        7.41      6.38 o 
  10   4  10       23.92       26.63      8.83 o 
  11   4  10        3.30       -6.62      9.08 o 
  12   4  10        0.74        6.62     10.80 o 
 -11   5  10       39.75       58.64     17.91 o 
 -10   5  10        0.40       -1.72      9.32 o 
  -9   5  10        1.27        8.10      8.83 o 
  -8   5  10        6.88       -9.81      7.61 o 
  -7   5  10       10.99       26.01     10.30 o 
  -6   5  10        0.73        2.70      7.36 o 
  -5   5  10        2.66       11.78      9.08 o 
  -4   5  10       40.56       41.62      8.24 o 
  -3   5  10        0.07       -0.01      5.60 o 
  -2   5  10       90.56       72.56     10.20 o 
  -1   5  10       37.80       45.93      9.20 o 
   0   5  10        7.81       -3.21      5.01 o 
   1   5  10       16.68       10.91      6.22 o 
   2   5  10       11.75        5.79      5.77 o 
   3   5  10        4.46        9.83      7.73 o 
   4   5  10        1.00        6.87      5.98 o 
   5   5  10       42.91       40.41      9.02 o 
   6   5  10       77.65       73.93     10.86 o 
   7   5  10        6.33        2.28      6.31 o 
   8   5  10        2.41        1.20      7.73 o 
   9   5  10        8.31        3.45      6.48 o 
  10   5  10        1.72       -0.93      6.40 o 
  -8   6  10       67.76       57.41     16.93 o 
  -7   6  10        4.91        4.42     10.06 o 
  -6   6  10        0.62       -1.47      9.08 o 
  -5   6  10        1.42       -3.43      9.08 o 
  -4   6  10       10.99       18.64      7.02 o 
  -3   6  10        5.59        7.62      6.93 o 
  -2   6  10       24.18       20.00      7.98 o 
  -1   6  10       64.58       66.99     11.34 o 
   0   6  10        3.10       -0.86     13.13 o 
   1   6  10        0.89        0.47      6.07 o 
   2   6  10        4.06        8.06      6.71 o 
   3   6  10        7.09        5.66      6.01 o 
   4   6  10        1.30        3.21      6.77 o 
   5   6  10        0.24        0.45      6.36 o 
   6   6  10        0.02        7.37      7.11 o 
   7   6  10        0.85       -0.99      6.87 o 
 -15   1  11        7.67        2.94      9.08 o 
 -14   1  11        0.00        2.94      7.85 o 
 -13   1  11        5.26       12.03      6.39 o 
 -12   1  11        0.26       -1.35      6.13 o 
 -11   1  11       15.55        3.80      4.86 o 
 -10   1  11       22.54       15.70      5.94 o 
  -9   1  11       53.50       49.35      8.03 o 
  -8   1  11       19.88       13.50      5.17 o 
  -7   1  11        9.32        8.46      2.90 o 
  -6   1  11        2.11        0.60      2.06 o 
  -5   1  11       87.15       87.67      7.07 o 
  -4   1  11       15.59       15.20      3.36 o 
  -3   1  11        2.09        0.77      1.77 o 
  -2   1  11        1.22       11.86      5.27 o 
  -1   1  11        0.36       -2.23      3.90 o 
   0   1  11        2.10        0.49      6.62 o 
   1   1  11       66.73       58.86      7.61 o 
   2   1  11       43.40       55.16      5.75 o 
   3   1  11       64.63       72.31     11.65 o 
   4   1  11       13.76       13.65      4.23 o 
   5   1  11       83.95       89.16      8.62 o 
   6   1  11       92.26       88.13      5.41 o 
   7   1  11       53.13       59.51      5.55 o 
   8   1  11       14.78       13.89      5.27 o 
   9   1  11       19.48       15.94      5.48 o 
  10   1  11        4.53       -0.49      4.51 o 
  11   1  11       74.35       67.10     10.04 o 
  12   1  11       17.54       18.62      7.11 o 
  13   1  11      135.00      159.25     15.76 o 
  14   1  11        7.65        7.13      7.11 o 
 -15   2  11        3.27        3.68      8.83 o 
 -14   2  11        0.82      -14.97      8.34 o 
 -13   2  11       29.13       60.36     14.23 o 
 -12   2  11       32.40       24.78     10.80 o 
 -11   2  11        0.55        3.80      5.35 o 
 -10   2  11        5.78        5.03      5.38 o 
  -9   2  11        0.01       -4.62      5.01 o 
  -8   2  11       22.18       24.35      4.97 o 
  -7   2  11       73.93       73.76      5.91 o 
  -6   2  11       15.25       15.71      4.79 o 
  -5   2  11      159.59      197.27     22.82 o 
  -4   2  11       22.64       40.73     11.29 o 
  -3   2  11        1.79        3.68      5.64 o 
  -2   2  11      451.09      457.84     29.69 o 
  -1   2  11       12.03       19.08      7.24 o 
   0   2  11       38.70       45.21      7.61 o 
   1   2  11       37.97       29.20      5.24 o 
   2   2  11       40.03       53.71      9.81 o 
   3   2  11       45.27       50.36      7.30 o 
   4   2  11        1.85        3.62      3.99 o 
   5   2  11      247.35      258.43      8.74 o 
   6   2  11      125.22      124.59      6.11 o 
   7   2  11       39.88       27.48      6.64 o 
   8   2  11        0.22       -3.93      4.91 o 
   9   2  11        2.05        1.72      7.85 o 
  10   2  11        1.46        2.94      7.12 o 
  11   2  11       14.25        2.25      6.99 o 
  12   2  11        7.20       14.44     10.55 o 
  13   2  11        1.03       -1.19      5.97 o 
 -14   3  11        4.72       17.42     10.80 o 
 -13   3  11        6.77        0.00      9.57 o 
 -12   3  11        0.04        8.83      9.57 o 
 -11   3  11        0.01       -1.96      8.59 o 
 -10   3  11       10.16       18.65     10.55 o 
  -9   3  11       60.77       83.91     17.17 o 
  -8   3  11       25.01       22.08     10.80 o 
  -7   3  11       11.65       25.76     10.80 o 
  -6   3  11       21.04       26.99     10.80 o 
  -5   3  11       21.35       26.99      9.32 o 
  -4   3  11       16.83       21.59      9.32 o 
  -3   3  11       39.81       47.11     12.27 o 
  -2   3  11        9.54        3.57      4.10 o 
  -1   3  11      110.45      121.63      9.92 o 
   0   3  11      109.95      105.66     22.70 o 
   1   3  11      335.31      340.76     25.03 o 
   2   3  11       82.93       84.55      9.44 o 
   3   3  11       20.68       19.65      6.87 o 
   4   3  11       41.68       30.40      3.44 o 
   5   3  11       25.36       24.88      5.23 o 
   6   3  11        8.03       11.23      4.32 o 
   7   3  11        0.54       -0.21      4.30 o 
   8   3  11      148.92      178.14     15.34 o 
   9   3  11       13.02       11.60      6.14 o 
  10   3  11        2.50        0.98      7.61 o 
  11   3  11        0.49       -3.19      7.36 o 
  12   3  11        2.63       -3.19      8.10 o 
 -12   4  11       54.22       36.31     14.97 o 
 -11   4  11        1.41       13.49     11.78 o 
 -10   4  11        3.65       16.93     11.29 o 
  -9   4  11        0.20       -4.42      7.61 o 
  -8   4  11        7.36       19.38      9.57 o 
  -7   4  11        0.12        3.71      4.59 o 
  -6   4  11       29.63       24.66      5.83 o 
  -5   4  11        4.94        5.27      3.68 o 
  -4   4  11        1.49        4.75      3.46 o 
  -3   4  11       40.45       34.12      4.63 o 
  -2   4  11      170.36      152.33      7.97 o 
  -1   4  11      134.10      113.09      6.95 o 
   0   4  11       16.02       13.80      4.44 o 
   1   4  11       69.79       71.18      6.33 o 
   2   4  11       22.48       19.90     11.51 o 
   3   4  11       56.63       57.26      7.61 o 
   4   4  11        0.75       -0.56      3.49 o 
   5   4  11      178.19      214.59     16.64 o 
   6   4  11       98.21       81.44     10.75 o 
   7   4  11        0.89        2.21      6.25 o 
   8   4  11       44.62       28.72      7.71 o 
   9   4  11        9.41       11.21     12.64 o 
  10   4  11       13.90       24.75     13.25 o 
  11   4  11        1.25        7.12     10.06 o 
 -10   5  11        6.27       -6.13     11.04 o 
  -9   5  11        4.32       -5.15      8.59 o 
  -8   5  11        1.38       13.74     10.55 o 
  -7   5  11        4.25       15.21      9.32 o 
  -6   5  11       17.00       24.04     10.80 o 
  -5   5  11       31.76       14.72     11.04 o 
  -4   5  11        4.00        8.83      8.83 o 
  -3   5  11        0.77       -3.88      5.06 o 
  -2   5  11        0.42        2.44      5.77 o 
  -1   5  11       32.73       37.19      7.89 o 
   0   5  11        2.89        1.95      4.89 o 
   1   5  11        6.24        7.55     14.72 o 
   2   5  11        8.72        1.71      6.42 o 
   3   5  11        8.59       10.65      7.11 o 
   4   5  11        0.06        3.52      5.94 o 
   5   5  11        9.52       14.12      7.37 o 
   6   5  11        0.10       -5.74      5.72 o 
   7   5  11        5.56       11.18     11.29 o 
   8   5  11        0.01       -0.91      6.01 o 
  -5   6  11        0.19       -2.45      9.57 o 
  -4   6  11       26.49       57.41     15.70 o 
  -3   6  11        0.21        5.38      6.85 o 
  -2   6  11        0.39        0.18      6.29 o 
  -1   6  11       27.37       23.14      7.88 o 
   0   6  11        2.98       10.98      7.61 o 
   1   6  11       16.98       23.89      8.13 o 
   2   6  11        0.20        6.16      6.85 o 
   3   6  11       85.41      105.26     16.07 o 
   4   6  11       27.61       11.67      7.86 o 
 -14   0  12       46.21       52.75     13.49 o 
 -13   0  12        0.10        8.10     10.06 o 
 -12   0  12      143.03      155.07     20.86 o 
 -11   0  12       34.10       30.67     11.04 o 
 -10   0  12      173.32      153.10     19.87 o 
  -9   0  12       57.38       68.21     13.99 o 
  -8   0  12      367.21      357.08     26.99 o 
  -7   0  12      285.33      310.20     19.87 o 
  -6   0  12       34.38       33.37     11.04 o 
  -5   0  12       80.88       89.06     15.70 o 
  -4   0  12        4.10       -3.68      6.62 o 
  -3   0  12       99.22       89.31     15.95 o 
  -2   0  12       26.08       22.08      9.32 o 
  -1   0  12       58.69       46.37     11.53 o 
   0   0  12      761.48      816.79     41.47 o 
   1   0  12      319.87      330.25     29.93 o 
   2   0  12       12.61       13.80      3.87 o 
   3   0  12      127.13      119.24     10.06 o 
   4   0  12      151.92      149.18     12.76 o 
   5   0  12       58.12       71.64      9.81 o 
   6   0  12        0.76       12.02      6.38 o 
   7   0  12      118.35       94.22     12.76 o 
   8   0  12       19.16       13.25      5.64 o 
   9   0  12        8.61        7.85      8.10 o 
  10   0  12       51.41       48.34     11.29 o 
  11   0  12       88.01       84.89     14.97 o 
  12   0  12      237.48      238.98     25.76 o 
  13   0  12       63.56       40.97     13.25 o 
 -14   1  12        0.29        4.91      7.85 o 
 -13   1  12       51.83       72.38     15.46 o 
 -12   1  12       51.77       69.51     18.40 o 
 -11   1  12       51.48       40.19      8.65 o 
 -10   1  12        1.76        2.59      5.45 o 
  -9   1  12       19.55       20.60      6.66 o 
  -8   1  12        4.00       -0.04      3.60 o 
  -7   1  12      346.40      325.30     13.22 o 
  -6   1  12       22.17       26.23      5.38 o 
  -5   1  12       85.17       86.69     11.18 o 
  -4   1  12        1.47        0.25      5.30 o 
  -3   1  12        0.26        7.18      5.79 o 
  -2   1  12        6.59       -1.96      4.47 o 
  -1   1  12       58.04       42.52     11.41 o 
   0   1  12       22.46       16.68     10.30 o 
   1   1  12        3.93        7.85      8.59 o 
   2   1  12      261.05      259.67     10.81 o 
   3   1  12      224.81      201.60     10.73 o 
   4   1  12       26.60       25.47      9.94 o 
   5   1  12       84.78       72.74      8.46 o 
   6   1  12      110.86      113.18      9.63 o 
   7   1  12       30.02       22.95      5.83 o 
   8   1  12       26.13       32.22      6.25 o 
   9   1  12       22.33       25.80      6.99 o 
  10   1  12        2.87        5.17      5.46 o 
  11   1  12       22.34       14.75      6.95 o 
  12   1  12        0.34       -0.58      6.14 o 
 -13   2  12        4.58        7.85      9.32 o 
 -12   2  12        8.67        8.34     10.80 o 
 -11   2  12        0.09        5.95      6.50 o 
 -10   2  12       13.70       23.64      7.47 o 
  -9   2  12        0.37       -0.23      5.69 o 
  -8   2  12       17.74        8.10      6.48 o 
  -7   2  12       64.66       59.68      7.64 o 
  -6   2  12        0.49       -2.94      6.38 o 
  -5   2  12        4.73        2.02      3.79 o 
  -4   2  12       60.28       61.09     13.99 o 
  -3   2  12       37.08       53.98     13.49 o 
  -2   2  12       11.05        9.81      7.36 o 
  -1   2  12        2.78       18.65      8.10 o 
   0   2  12      122.01      106.92     15.70 o 
   1   2  12       52.96       48.28     11.65 o 
   2   2  12       57.29       72.05      7.53 o 
   3   2  12       76.25       66.82      7.95 o 
   4   2  12       27.44       22.71      6.06 o 
   5   2  12        8.77        6.23      5.04 o 
   6   2  12       40.15       36.96      7.30 o 
   7   2  12       50.06       61.64      5.86 o 
   8   2  12        5.13        3.93      8.10 o 
   9   2  12        3.84        6.13      7.85 o 
  10   2  12        1.48       -1.73      5.13 o 
  11   2  12        1.26        2.89      5.45 o 
  12   2  12       10.94        3.93      6.59 o 
 -12   3  12       11.61       26.74     11.29 o 
 -11   3  12        0.00       -5.89     10.30 o 
 -10   3  12        8.08       -3.43      7.36 o 
  -9   3  12       10.80       17.91      9.32 o 
  -8   3  12        9.94       13.99     10.55 o 
  -7   3  12        0.84        0.00      8.59 o 
  -6   3  12        7.31       14.23     10.55 o 
  -5   3  12       66.77       48.58     13.74 o 
  -4   3  12       24.38       26.99     10.06 o 
  -3   3  12       36.42       50.30     13.00 o 
  -2   3  12        1.66        9.32      7.61 o 
  -1   3  12       17.00       12.56      6.38 o 
   0   3  12      305.32      271.77     13.97 o 
   1   3  12       47.39       52.62      7.99 o 
   2   3  12        4.86        0.84      4.35 o 
   3   3  12       33.17       49.99     12.76 o 
   4   3  12        0.78        6.51      4.81 o 
   5   3  12       95.51       95.98     11.13 o 
   6   3  12      106.06      105.31      7.79 o 
   7   3  12        2.24        4.40      5.83 o 
   8   3  12       20.28       11.49      6.85 o 
   9   3  12        5.37        7.36      9.08 o 
  10   3  12       20.52       45.15     11.78 o 
  11   3  12        2.25       -5.40      8.59 o 
 -10   4  12        0.87       13.25     12.51 o 
  -9   4  12        7.78        0.74      8.83 o 
  -8   4  12       17.30       33.12     13.49 o 
  -7   4  12        5.82       12.27     10.55 o 
  -6   4  12        3.05        1.72      9.57 o 
  -5   4  12        6.50        9.08      9.08 o 
  -4   4  12        0.05       -7.12      5.64 o 
  -3   4  12        5.34        4.66      8.83 o 
  -2   4  12       26.92       11.96      6.07 o 
  -1   4  12       36.94       35.66      7.49 o 
   0   4  12        1.44        2.99      5.48 o 
   1   4  12        2.97        3.81      5.72 o 
   2   4  12       14.57       26.93      6.83 o 
   3   4  12        0.59        3.91      5.59 o 
   4   4  12      135.33      133.64     10.43 o 
   5   4  12      163.50      198.97     22.45 o 
   6   4  12       33.55       29.05      8.24 o 
   7   4  12       10.09        8.11      6.57 o 
   8   4  12        8.92       10.11      6.77 o 
   9   4  12        2.49        6.79      7.51 o 
  -7   5  12        3.38        5.89      7.85 o 
  -6   5  12        0.82        3.19      8.59 o 
  -5   5  12        6.27       -0.49     10.80 o 
  -4   5  12        0.45       -4.42      9.81 o 
  -3   5  12        5.82       14.23     11.29 o 
  -2   5  12       32.53       30.75      8.98 o 
  -1   5  12       22.26       26.17      8.24 o 
   0   5  12        2.53       -2.71      6.33 o 
   1   5  12       10.43        9.90      6.76 o 
   2   5  12        0.00       -6.61      5.60 o 
   3   5  12        9.56       15.03      7.47 o 
   4   5  12        0.01       -1.61      6.16 o 
   5   5  12        1.78        1.02      6.25 o 
   6   5  12       27.64       25.02     16.56 o 
 -12   1  13       20.62       34.75      9.53 o 
 -11   1  13        0.60        6.29      7.36 o 
 -10   1  13        3.02        3.92      6.50 o 
  -9   1  13        0.80        6.64      6.07 o 
  -8   1  13        5.49        1.97      5.37 o 
  -7   1  13        5.13        3.00      6.32 o 
  -6   1  13       16.85       11.03      7.20 o 
  -5   1  13       13.79       34.12      8.59 o 
  -4   1  13        0.01        0.55      5.59 o 
  -3   1  13        2.82        1.70      5.83 o 
  -2   1  13        7.43       12.12      6.38 o 
  -1   1  13        5.61        1.72      8.59 o 
   0   1  13       29.71       20.86     11.04 o 
   1   1  13        4.35       -1.23      6.87 o 
   2   1  13       13.03       17.91      9.08 o 
   3   1  13        0.01       -2.32      3.16 o 
   4   1  13       39.37       42.51      7.24 o 
   5   1  13       68.13       63.29     20.00 o 
   6   1  13        0.22        5.96      4.15 o 
   7   1  13        4.25       -1.47      4.34 o 
   8   1  13        1.64       -1.47      4.16 o 
   9   1  13        0.97       -0.25      6.38 o 
  10   1  13        2.92       11.40      6.25 o 
 -12   2  13        2.31       16.68     10.30 o 
 -11   2  13        3.03       -1.23      9.81 o 
 -10   2  13       28.04       26.50     11.29 o 
  -9   2  13        0.12       15.46      9.81 o 
  -8   2  13       19.09       14.48     11.04 o 
  -7   2  13       32.95       32.39     13.74 o 
  -6   2  13        1.04       -0.74      8.59 o 
  -5   2  13       82.76      102.56     18.89 o 
  -4   2  13        3.26        4.42      8.34 o 
  -3   2  13        3.78       -6.13      6.62 o 
  -2   2  13       25.62       41.47     12.76 o 
  -1   2  13        0.71        3.43      7.36 o 
   0   2  13       29.91       37.54     12.51 o 
   1   2  13        6.62       -5.15      7.36 o 
   2   2  13       28.17       17.91      9.81 o 
   3   2  13       81.85       87.93     10.80 o 
   4   2  13        1.23        1.82      4.37 o 
   5   2  13       32.36       28.02      7.12 o 
   6   2  13        5.23       -2.13      5.36 o 
   7   2  13        6.92        8.34      7.12 o 
   8   2  13        4.93        5.89      7.85 o 
   9   2  13        0.55        8.27      5.52 o 
  10   2  13        0.43        1.23      5.07 o 
 -10   3  13       38.35       49.81     15.95 o 
  -9   3  13       10.51       24.78     12.02 o 
  -8   3  13        2.05       14.23     11.04 o 
  -7   3  13       54.32       57.17     16.93 o 
  -6   3  13        6.42       17.17     11.78 o 
  -5   3  13        6.21        2.70      9.57 o 
  -4   3  13        1.87        3.93      8.59 o 
  -3   3  13        2.86        1.23      7.36 o 
  -2   3  13       13.77       47.35     13.25 o 
  -1   3  13        0.31        7.61      9.32 o 
   0   3  13      166.46      181.03     23.80 o 
   1   3  13        2.21        9.95      4.53 o 
   2   3  13       81.44      101.81     18.03 o 
   3   3  13       48.43       52.38      7.88 o 
   4   3  13        4.52       11.38      6.30 o 
   5   3  13        0.06       -1.80      5.52 o 
   6   3  13       29.94       23.39      7.30 o 
   7   3  13       67.65       63.14     16.07 o 
   8   3  13        1.18        2.02      8.10 o 
  -8   4  13        1.31        1.72      9.57 o 
  -7   4  13        1.29        2.45      9.57 o 
  -6   4  13       20.12       10.55     11.78 o 
  -5   4  13        0.36        4.42     10.30 o 
  -4   4  13       19.89       19.38     11.53 o 
  -3   4  13       14.79       30.67     13.00 o 
  -2   4  13       19.39       35.09     13.74 o 
  -1   4  13        0.01        0.34      5.39 o 
   0   4  13       47.18       68.18      9.50 o 
   1   4  13       24.54       19.19      6.48 o 
   2   4  13       54.46       63.71     10.55 o 
   3   4  13       18.78       12.80      6.48 o 
   4   4  13       44.92       32.47      8.32 o 
   5   4  13        2.62        5.97      6.42 o 
   6   4  13        0.13        6.97      7.01 o 
  -2   5  13        9.57        2.29      8.10 o 
  -1   5  13        0.03        5.72      6.75 o 
   0   5  13        9.06       14.82     10.55 o 
 -10   0  14        4.73       10.55     10.80 o 
  -9   0  14        4.55        0.49     10.30 o 
  -8   0  14        2.48        6.13      9.57 o 
  -7   0  14        0.44        0.98      9.08 o 
  -6   0  14       62.01       27.73     11.53 o 
  -5   0  14       20.89       18.89     10.80 o 
  -4   0  14       14.17       15.95      9.81 o 
  -3   0  14        2.35        6.62      8.59 o 
  -2   0  14        0.02      -14.23      7.12 o 
  -1   0  14       22.33       38.52     13.74 o 
   0   0  14        2.57        2.21      9.81 o 
   1   0  14        0.00        3.43      9.08 o 
   6   0  14       77.97       86.12     12.02 o 
   7   0  14        6.48        0.25      6.62 o 
   8   0  14        0.00        3.93      7.61 o 
 -10   1  14       58.13       66.36     17.79 o 
  -9   1  14       29.65       33.39     15.21 o 
  -8   1  14       55.00       82.34     11.91 o 
  -7   1  14        0.54       -0.57      5.54 o 
  -6   1  14       61.13       31.16      8.24 o 
  -5   1  14       47.14       41.17     12.88 o 
  -4   1  14        0.29        3.74      6.01 o 
  -3   1  14        2.73       -0.86      5.41 o 
  -2   1  14        3.49       11.78      9.57 o 
  -1   1  14       27.85       23.55     12.02 o 
   0   1  14        4.10        9.08      9.81 o 
   1   1  14       35.92       33.12     11.53 o 
   2   1  14        7.05       12.76      9.81 o 
   3   1  14        6.68        4.42      8.59 o 
   4   1  14        3.72       -4.17      9.32 o 
   5   1  14        4.15        5.40      6.13 o 
   6   1  14        0.02       -1.96      6.38 o 
   7   1  14       25.61       30.03      6.50 o 
   8   1  14        6.48        4.20      5.62 o 
  -9   2  14        0.05       15.70     10.55 o 
  -8   2  14        7.80       16.93     11.53 o 
  -7   2  14        5.54       14.48     11.53 o 
  -6   2  14        1.83       17.17     12.02 o 
  -5   2  14       14.03        6.13     11.29 o 
  -4   2  14        8.10       10.30     11.53 o 
  -3   2  14       31.33       40.48     14.72 o 
  -2   2  14       17.28       25.52     12.02 o 
  -1   2  14       17.82        1.47     10.06 o 
   0   2  14       10.24       17.42     11.78 o 
   1   2  14        0.33        7.61      9.81 o 
   2   2  14       19.69       23.31     12.76 o 
   3   2  14        0.40        0.25      8.83 o 
   4   2  14       23.29       29.93     12.27 o 
   5   2  14       56.72       63.55     16.44 o 
   6   2  14        0.33       12.51     10.80 o 
   7   2  14       20.70       32.14     10.30 o 
  -7   3  14        0.65        5.89      9.32 o 
  -6   3  14        2.29        6.38     12.51 o 
  -5   3  14        3.32        0.98     10.30 o 
  -4   3  14        7.38       -3.43      8.59 o 
  -3   3  14        1.89        3.19      8.59 o 
  -2   3  14       23.53       25.27     13.00 o 
  -1   3  14        1.44        8.34      9.08 o 
   0   3  14        0.02       -3.68      8.10 o 
   1   3  14        3.24       10.06     10.06 o 
   2   3  14        0.02        1.47     10.06 o 
   3   3  14        0.42        9.57     10.80 o 
   4   3  14       53.64       50.79     15.46 o 
   5   3  14       30.59       25.27     12.02 o 
  -3   4  14        7.17        4.66     10.80 o 
  -2   4  14        4.54       -7.12      8.83 o 
  -1   4  14        0.75        1.72      9.81 o 
   0   4  14        7.23       18.65     12.76 o 
   1   4  14        3.79       13.74     11.29 o 
  -7   1  15        0.03       -0.97      6.59 o 
  -6   1  15        0.01        0.89      6.74 o 
  -5   1  15        1.24        9.29      6.91 o 
  -4   1  15       27.40       23.55     12.76 o 
  -3   1  15        1.26        2.45      8.34 o 
  -2   1  15       11.20       16.19     10.80 o 
  -1   1  15        0.69       -6.38      8.83 o 
   0   1  15        0.25        8.83     10.80 o 
   1   1  15        6.82       12.76     12.02 o 
   2   1  15        1.81        2.21     10.30 o 
   3   1  15        3.35        4.66      9.81 o 
  -5   2  15       48.11       37.05     14.97 o 
  -4   2  15        0.00       12.76     11.53 o 
  -3   2  15       29.44       46.86     15.70 o 
  -2   2  15        0.13       -0.25     10.06 o 
  -1   2  15      111.60      210.52     28.95 o 
   0   2  15       28.93       34.10     12.51 o 
   1   2  15        3.28        8.83      8.10 o 
   2   2  15       16.00       20.12     12.76 o 
   3   2  15        0.57       -1.47     10.06 o 
                                                 
